# Supplementary material for: Identification of hub gene associated with colorectal cancer: Integrating Mendelian randomization, transcriptome analysis and experimental verification
Source: PLoS Genet. 2025 Jul 29;21(7):e1011788. doi: 10.1371/journal.pgen.1011788 (PMC12349882; doi:10.1371/journal.pgen.1011788)
Supplement: S1 Table — (XLSX) [file pgen.1011788.s001.xlsx]

## Sheet: Sheet1
S1 Table: The eQTLs causally associated with CRC discovered by Mendelian randomization.
probeID	id.exposure	ProbeChr	Probe_bp	topSNP	topSNP_chr	topSNP_bp	A1	A2	id.outcome	outcome	nsnp	b	se	pval	lo_ci	up_ci	OR	OR_lci95	OR_uci95	FDR_adjusted
PPP1R16A	ENSG00000160972	8	145715428	rs1480000	8	145702007	C	T	finn-b-C3_COLON_ADENO	Colon adenocarcinoma || id:finn-b-C3_COLON_ADENO	2	0.210549	0.0865	0.0149	0.041008	0.38009	1.23436	1.04186	1.46242	0.038379
RPL3L	ENSG00000140986	16	2000791	rs30252	16	2005982	C	T	finn-b-C3_COLON_ADENO	Colon adenocarcinoma || id:finn-b-C3_COLON_ADENO	6	-0.40371	0.112966	0.000352	-0.62512	-0.18229	0.667839	0.535196	0.833356	0.007157
CHIT1	ENSG00000133063	1	203212362	rs1417149	1	203184888	C	T	finn-b-C3_COLON_ADENO	Colon adenocarcinoma || id:finn-b-C3_COLON_ADENO	4	-0.40309	0.163118	0.0135	-0.7228	-0.08337	0.668255	0.485393	0.920007	0.037432
PRR36	ENSG00000183248	19	7936465	rs55986535	19	7954069	G	C	finn-b-C3_COLON_ADENO	Colon adenocarcinoma || id:finn-b-C3_COLON_ADENO	2	-0.78011	0.29255	0.00766	-1.35351	-0.20671	0.458356	0.258333	0.813253	0.035943
ITPA	ENSG00000125877	20	3197015	rs6084304	20	3193486	C	T	finn-b-C3_COLON_ADENO	Colon adenocarcinoma || id:finn-b-C3_COLON_ADENO	5	-0.21633	0.086564	0.0125	-0.386	-0.04667	0.805468	0.679773	0.954405	0.037432
ALDH8A1	ENSG00000118514	6	135254894	rs12526055	6	135325918	T	C	finn-b-C3_COLON_ADENO	Colon adenocarcinoma || id:finn-b-C3_COLON_ADENO	2	-0.23014	0.081727	0.00486	-0.39033	-0.06996	0.794421	0.676836	0.932434	0.029646
SUMF1	ENSG00000144455	3	4125731	rs4685744	3	4403537	T	C	finn-b-C3_COLON_ADENO	Colon adenocarcinoma || id:finn-b-C3_COLON_ADENO	3	-0.35058	0.110653	0.00153	-0.56746	-0.1337	0.704281	0.566965	0.874853	0.013333
LOC100130207	ENSG00000144455	3	4125731	rs4685744	3	4403537	T	C	finn-b-C3_COLON_ADENO	Colon adenocarcinoma || id:finn-b-C3_COLON_ADENO	3	-0.35058	0.110653	0.00153	-0.56746	-0.1337	0.704281	0.566965	0.874853	0.013333
CCDC12	ENSG00000160799	3	46993358	rs148710154	3	47208986	C	T	finn-b-C3_COLON_ADENO	Colon adenocarcinoma || id:finn-b-C3_COLON_ADENO	2	0.488912	0.180348	0.00671	0.135429	0.842395	1.63054	1.14503	2.32192	0.035278
SRD5A1	ENSG00000145545	5	6651565	rs39848	5	6669762	C	T	finn-b-C3_COLON_ADENO	Colon adenocarcinoma || id:finn-b-C3_COLON_ADENO	3	0.207634	0.104136	0.0462	0.003527	0.411741	1.23076	1.00353	1.50944	0.0492
FUT8	ENSG00000033170	14	66044074	rs8010726	14	65932597	G	A	finn-b-C3_COLON_ADENO	Colon adenocarcinoma || id:finn-b-C3_COLON_ADENO	3	0.208836	0.08146	0.0104	0.049174	0.368497	1.23224	1.0504	1.44556	0.037432
SPATA13	ENSG00000182957	13	24724504	rs947230	13	24874926	C	A	finn-b-C3_COLON_ADENO	Colon adenocarcinoma || id:finn-b-C3_COLON_ADENO	3	-0.26677	0.128761	0.0383	-0.51914	-0.0144	0.765846	0.595029	0.9857	0.0492
RAB11FIP4	ENSG00000131242	17	29791939	rs7225368	17	29811287	T	C	finn-b-C3_COLON_ADENO	Colon adenocarcinoma || id:finn-b-C3_COLON_ADENO	5	-0.3161	0.109187	0.00379	-0.5301	-0.10209	0.72899	0.588545	0.90295	0.025688
HES6	ENSG00000144485	2	239148105	rs11689033	2	239140728	G	A	finn-b-C3_COLON_ADENO	Colon adenocarcinoma || id:finn-b-C3_COLON_ADENO	3	0.161582	0.081121	0.0464	0.002585	0.320578	1.17537	1.00259	1.37792	0.0492
GPX4	ENSG00000167468	19	1105361	rs8103188	19	1103465	G	A	finn-b-C3_COLON_ADENO	Colon adenocarcinoma || id:finn-b-C3_COLON_ADENO	4	-0.12356	0.062729	0.0489	-0.24651	-0.00061	0.883766	0.781522	0.999386	0.0492
ZSCAN21	ENSG00000166529	7	99655025	rs55969052	7	99650317	C	T	finn-b-C3_COLON_ADENO	Colon adenocarcinoma || id:finn-b-C3_COLON_ADENO	2	-0.3394	0.135344	0.0122	-0.60468	-0.07413	0.712196	0.546251	0.928554	0.037432
RAB36	ENSG00000100228	22	23497025	rs5751603	22	23525082	C	T	finn-b-C3_COLON_ADENO	Colon adenocarcinoma || id:finn-b-C3_COLON_ADENO	3	0.423966	0.188674	0.0246	0.054165	0.793767	1.52801	1.05566	2.21171	0.041683
ZBTB47	ENSG00000114853	3	42702124	rs617722	3	42633498	C	T	finn-b-C3_COLON_ADENO	Colon adenocarcinoma || id:finn-b-C3_COLON_ADENO	4	-0.2366	0.118301	0.0455	-0.46847	-0.00473	0.789308	0.62596	0.995281	0.0492
Novel transcript/antisense to FLYWCH1	ENSG00000262482	16	2996996	rs12925401	16	2993610	C	T	finn-b-C3_COLON_ADENO	Colon adenocarcinoma || id:finn-b-C3_COLON_ADENO	2	-0.83379	0.195408	1.98e-05	-1.21679	-0.45079	0.4344	0.29618	0.637125	0.001208
