# Supplementary material for: Identification of hub gene associated with colorectal cancer: Integrating Mendelian randomization, transcriptome analysis and experimental verification
Source: PLoS Genet. 2025 Jul 29;21(7):e1011788. doi: 10.1371/journal.pgen.1011788 (PMC12349882; doi:10.1371/journal.pgen.1011788)
Supplement: S2 Table — (XLSX) [file pgen.1011788.s002.xlsx]

## Sheet: Sheet1
S2 Table: The correlation of FUT8 with cellular functions in different cancers.
cancer	Angiogenesis	Apoptosis	CellCycle	Differentiation	DNAdamage	DNArepair	EMT	Hypoxia	Inflammation	Invasion	Metastasis	Proliferation	Quiescence	Stemness
ALL	-0.214	0.071	-0.006	0.149	0.121	0.238	-0.076	-0.284	-0.038	-0.139	-0.104	-0.117	0.042	0.098
AML	0.014	0.186	-0.13	0.228	0.081	-0.125	0.138	0.215	0.148	-0.038	0.009	0.134	0.264	0.09
CML	0.06	0.067	-0.034	0.04	0.069	0.004	0.107	0.054	0.027	0.032	0.009	-0.031	-0.008	-0.066
CRC	-0.029	-0.109	0.063	0.019	-0.11	-0.094	-0.252	-0.037	-0.079	-0.255	-0.172	0.122	-0.033	0.145
BRCA	0.144	-0.011	-0.131	0.069	-0.138	-0.222	-0.067	-0.133	-0.044	-0.087	-0.075	-0.18	-0.123	0.016
AST	0.041	-0.006	0.039	0.008	0.026	-0.032	0.006	0.062	0.031	0.06	-0.011	0.047	0.053	0.03
GBM	0.002	-0.101	-0.177	0.076	-0.178	-0.17	-0.155	-0.148	-0.048	-0.256	-0.162	-0.011	-0.027	-0.04
Glioma	-0.059	-0.034	0.038	-0.019	-0.008	-0.015	0.054	0.015	-0.059	0.065	-0.065	-0.001	-0.003	0.01
HGG	-0.102	-0.048	0.328	0.047	0.174	-0.002	-0.022	-0.069	-0.116	-0.02	0.118	0.132	-0.143	0.298
ODG	0.044	-0.038	-0.019	0.054	0.011	-0.037	0.02	-0.012	0.041	-0.039	0.042	-0.006	0.013	0.062
HNSCC	0.01	0.004	-0.011	0.013	-0.101	-0.053	-0.054	0.049	-0.033	-0.076	0.026	-0.028	0.006	0.053
RCC	0.216	-0.029	0.038	-0.007	-0.076	-0.12	-0.011	0.074	-0.078	-0.137	0.046	0.048	-0.062	0.04
LUAD	0.187	-0.106	0.203	0.108	0.248	0.138	0.284	-0.126	0.08	0.316	0.329	0.018	0.155	0.064
OV	0.245	0.159	0.001	0.175	-0.034	-0.077	0.098	0.105	-0.005	-0.58	0.054	0.2	0.141	0.084
MEL	0.041	0.05	0.088	0.005	0.026	-0.075	-0.016	-0.042	0.007	-0.083	0.074	0.082	0.081	0.017
RB	0.533	-0.174	-0.463	0.585	-0.407	-0.469	-0.06	-0.003	0.437	-0.074	0.248	-0.153	0.166	0.218
UM	-0.076	-0.398	0.006	-0.105	-0.472	-0.526	-0.248	-0.058	-0.171	-0.292	-0.236	-0.055	-0.18	0.146
