# Supplementary material for: Identification of hub gene associated with colorectal cancer: Integrating Mendelian randomization, transcriptome analysis and experimental verification
Source: PLoS Genet. 2025 Jul 29;21(7):e1011788. doi: 10.1371/journal.pgen.1011788 (PMC12349882; doi:10.1371/journal.pgen.1011788)
Supplement: S3 Table — (XLSX) [file pgen.1011788.s003.xlsx]

## Sheet: Sheet1
S3 Table: 79 immune checkpoint genes used in gene expression correlations.
No.	Gene symbol	Descriptions
1	ADORA2A	Adenosine A2a Receptor
2	BTLA	B And T Lymphocyte Associated
3	BTN2A1	Butyrophilin Subfamily 2 Member A1
4	BTN2A2	Butyrophilin Subfamily 2 Member A2
5	BTN3A1	Butyrophilin Subfamily 3 Member A1
6	BTNL3	Butyrophilin Like 3
7	BTNL9	Butyrophilin Like 9
8	C10orf54	V-Set Immunoregulatory Receptor
9	CD160	CD160 Molecule
10	CD209	CD209 Molecule
11	CD226	CD226 Molecule
12	CD27	CD27 Molecule
13	CD274	CD274 Molecule
14	CD276	CD276 Molecule
15	CD28	CD28 Molecule
16	CD40	CD40 Molecule
17	CD40LG	CD40 Ligand
18	CD47	CD47 Molecule
19	CD70	CD70 Molecule
20	CD80	CD80 Molecule
21	CD86	CD86 Molecule
22	CD96	CD96 Molecule
23	CEACAM1	CEA Cell Adhesion Molecule 1
24	CTLA4	Cytotoxic T-Lymphocyte Associated Protein 4
25	HAVCR2	Hepatitis A Virus Cellular Receptor 2
26	HLA-A	Major Histocompatibility Complex, Class I, A
27	HLA-B	Major Histocompatibility Complex, Class I, B
28	HLA-C	Major Histocompatibility Complex, Class I, C
29	HLA-DMA	Major Histocompatibility Complex, Class II, DM Alpha
30	HLA-DMB	Major Histocompatibility Complex, Class II, DM Beta
31	HLA-DOA	Major Histocompatibility Complex, Class II, DO Alpha
32	HLA-DOB	Major Histocompatibility Complex, Class II, DO Beta
33	HLA-DPA1	Major Histocompatibility Complex, Class II, DP Alpha 1
34	HLA-DPB1	Major Histocompatibility Complex, Class II, DP Beta 1
35	HLA-DQA1	Major Histocompatibility Complex, Class II, DQ Alpha 1
36	HLA-DQB1	Major Histocompatibility Complex, Class II, DQ Beta 1
37	HLA-DRA	Major Histocompatibility Complex, Class II, DR Alpha
38	HLA-DRB1	Major Histocompatibility Complex, Class II, DR Beta 1
39	HLA-DRB3	Major Histocompatibility Complex, Class II, DR Beta 3
40	HLA-DRB4	Major Histocompatibility Complex, Class II, DR Beta 4
41	HLA-DRB5	Major Histocompatibility Complex, Class II, DR Beta 5
42	HLA-E	Major Histocompatibility Complex, Class I, E
43	HLA-F	Major Histocompatibility Complex, Class I, F
44	HLA-G	Major Histocompatibility Complex, Class I, G
45	ICOS	Inducible T Cell Costimulator
46	ICOSLG	Inducible T Cell Costimulator Ligand
47	IDO1	Indoleamine 2,3-Dioxygenase 1
48	KIR2DL1	Killer Cell Immunoglobulin Like Receptor, Two Ig Domains And Long Cytoplasmic Tail 1
49	KIR2DL2	Killer Cell Immunoglobulin Like Receptor, Two Ig Domains And Long Cytoplasmic Tail 2
50	KIR2DL3	Killer Cell Immunoglobulin Like Receptor, Two Ig Domains And Long Cytoplasmic Tail 3
51	KIR2DL4	Killer Cell Immunoglobulin Like Receptor, Two Ig Domains And Long Cytoplasmic Tail 4
52	KIR2DL5A	Killer Cell Immunoglobulin Like Receptor, Two Ig Domains And Long Cytoplasmic Tail 5A
53	KIR2DL5B	Killer Cell Immunoglobulin Like Receptor, Two Ig Domains And Long Cytoplasmic Tail 5B
54	KIR2DS1	Killer Cell Immunoglobulin Like Receptor, Two Ig Domains And Short Cytoplasmic Tail 1
55	KIR2DS2	Killer Cell Immunoglobulin Like Receptor, Two Ig Domains And Short Cytoplasmic Tail 2
56	KIR2DS3	Killer Cell Immunoglobulin Like Receptor, Two Ig Domains And Short Cytoplasmic Tail 3
57	KIR2DS4	Killer Cell Immunoglobulin Like Receptor, Two Ig Domains And Short Cytoplasmic Tail 4
58	KIR2DS5	Killer Cell Immunoglobulin Like Receptor, Two Ig Domains And Short Cytoplasmic Tail 5
59	KIR3DL1	Killer Cell Immunoglobulin Like Receptor, Three Ig Domains And Long Cytoplasmic Tail 1
60	KIR3DL2	Killer Cell Immunoglobulin Like Receptor, Three Ig Domains And Long Cytoplasmic Tail 2
61	KIR3DL3	Killer Cell Immunoglobulin Like Receptor, Three Ig Domains And Long Cytoplasmic Tail 3
62	KIR3DS1	Killer Cell Immunoglobulin Like Receptor, Three Ig Domains And Short Cytoplasmic Tail 1
63	LAG3	Lymphocyte Activating 3
64	LGALS9	Galectin 9
65	PDCD1	Programmed Cell Death 1
66	PDCD1LG2	Programmed Cell Death 1 Ligand 2
67	PVR	PVR Cell Adhesion Molecule
68	SIRPA	Signal Regulatory Protein Alpha
69	TDO2	Tryptophan 2,3-Dioxygenase
70	TIGIT	T Cell Immunoreceptor With Ig And ITIM Domains
71	TNFRSF14	TNF Receptor Superfamily Member 14
72	TNFRSF18	TNF Receptor Superfamily Member 18
73	TNFRSF4	TNF Receptor Superfamily Member 4
74	TNFRSF9	TNF Receptor Superfamily Member 9
75	TNFSF14	TNF Superfamily Member 14
76	TNFSF18	TNF Superfamily Member 18
77	TNFSF4	TNF Superfamily Member 4
78	TNFSF9	TNF Superfamily Member 9
79	VTCN1	V-Set Domain Containing T Cell Activation Inhibitor 1
