# Supplementary material for: Identification of hub gene associated with colorectal cancer: Integrating Mendelian randomization, transcriptome analysis and experimental verification
Source: PLoS Genet. 2025 Jul 29;21(7):e1011788. doi: 10.1371/journal.pgen.1011788 (PMC12349882; doi:10.1371/journal.pgen.1011788)
Supplement: S4 Table — (XLSX) [file pgen.1011788.s004.xlsx]

## Sheet: Sheet1
S4 Table: Correlation analysis between the expression of FUT8 and immune infiltration.
Immune	cor	pvalue
Monocyte conventional_ABIS	0.110932	0.0159036
NK cell_ABIS	0.11373	0.0134239
T cell CD8+ memory_ABIS	0.308784	6.93223e-12
T cell CD4+ naive_ABIS	0.229227	4.80174e-07
T cell CD8+ naive_ABIS	-0.204038	7.88882e-06
T cell CD4+ memory_ABIS	0.171108	0.000187612
T cell MAIT_ABIS	0.174046	0.000144536
T cell gamma delta VD2_ABIS	0.11347	0.0136391
Neutrophil_ABIS	0.220073	1.38025e-06
T cell gamma delta non-VD2_ABIS	0.139149	0.00244687
Basophil_ABIS	0.119273	0.00949576
Monocyte non-conventional_ABIS	0.312982	3.47023e-12
B cell memory_ABIS	0.157101	0.000614007
Myeloid dendritic cell_ABIS	0.232348	3.31602e-07
Plasmacytoid dendritic cell_ABIS	0.150617	0.00102962
B cell_ConsensusTME	0.20072	1.16032e-05
cytotoxicity score_ConsensusTME	0.328875	3.08528e-13
Myeloid dendritic cell_ConsensusTME	0.286942	2.57812e-10
Eosinophil_ConsensusTME	0.280668	6.43543e-10
Macrophage_ConsensusTME	0.292913	1.05695e-10
MAST cell_ConsensusTME	0.432443	0
NK cell_ConsensusTME	0.35723	1.3829e-15
Neutrophil_ConsensusTME	0.30085	3.12829e-11
T cell CD4+_ConsensusTME	0.278617	8.63751e-10
T cell CD8+_ConsensusTME	0.31232	5.0317e-12
T cell gamma delta_ConsensusTME	0.298699	4.36709e-11
T cell regulatory (Tregs)_ConsensusTME	0.295423	7.22104e-11
Macrophage M1_ConsensusTME	0.288857	1.94116e-10
Macrophage M2_ConsensusTME	0.259836	1.01141e-08
Endothelial cell_ConsensusTME	0.160718	0.000463347
Monocyte_ConsensusTME	0.273991	1.6629e-09
Cancer associated fibroblast_EPIC	0.123994	0.00702568
T cell CD4+_EPIC	0.229139	5.22315e-07
T cell CD8+_EPIC	-0.105993	0.0213092
Macrophage_EPIC	0.186716	4.60869e-05
NK cell_EPIC	0.190913	3.07955e-05
uncharacterized cell_EPIC	-0.182875	6.61588e-05
B cell_quanTIseq	0.22931	4.75525e-07
Macrophage M1_quanTIseq	0.311865	5.41862e-12
Macrophage M2_quanTIseq	0.136009	0.00306826
NK cell_quanTIseq	-0.110346	0.0165096
T cell CD8+_quanTIseq	0.305738	1.13754e-11
T cell regulatory (Tregs)_quanTIseq	0.30152	2.23712e-11
uncharacterized cell_quanTIseq	-0.3701	5.29439e-17
B cell_TIMER	0.272412	1.77918e-09
T cell CD4+_TIMER	0.2076	5.41802e-06
T cell CD8+_TIMER	0.387943	2.11487e-18
Neutrophil_TIMER	0.474873	0
Macrophage_TIMER	0.252499	2.67445e-08
Myeloid dendritic cell_TIMER	0.458966	0
Myeloid dendritic cell activated_xCell	0.223776	9.0523e-07
B cell_xCell	0.213508	2.86382e-06
T cell CD4+ memory_xCell	0.31451	2.69043e-12
T cell CD8+ central memory_xCell	0.303167	1.72023e-11
Class-switched memory B cell_xCell	0.201995	9.75702e-06
Common lymphoid progenitor_xCell	0.110274	0.0165421
Myeloid dendritic cell_xCell	0.253668	2.2953e-08
Eosinophil_xCell	-0.152918	0.000859017
Cancer associated fibroblast_xCell	0.130472	0.00452255
Granulocyte-monocyte progenitor_xCell	0.213664	2.81515e-06
Hematopoietic stem cell_xCell	-0.204531	7.49238e-06
Macrophage_xCell	0.222259	1.07699e-06
Macrophage M1_xCell	0.194533	2.08247e-05
Mast cell_xCell	0.249386	4.0038e-08
Monocyte_xCell	0.173508	0.00015166
Neutrophil_xCell	0.116721	0.0111559
NK cell_xCell	0.125345	0.00639664
T cell CD4+ Th1_xCell	0.0962224	0.0366364
T cell CD4+ Th2_xCell	0.320329	1.00662e-12
B cells memory_CIBERSORT	-0.178407	9.73836e-05
Plasma cells_CIBERSORT	-0.0955092	0.0380576
T cells regulatory (Tregs)_CIBERSORT	-0.125783	0.00621257
NK cells activated_CIBERSORT	0.106492	0.020665
Macrophages M0_CIBERSORT	-0.153174	0.000841712
Macrophages M1_CIBERSORT	0.115006	0.0124111
Dendritic cells activated_CIBERSORT	0.0911023	0.0479157
Neutrophils_CIBERSORT	0.151534	0.000958206
