# Supplementary material for: Identification of hub gene associated with colorectal cancer: Integrating Mendelian randomization, transcriptome analysis and experimental verification
Source: PLoS Genet. 2025 Jul 29;21(7):e1011788. doi: 10.1371/journal.pgen.1011788 (PMC12349882; doi:10.1371/journal.pgen.1011788)
Supplement: S5 Table — (XLSX) [file pgen.1011788.s005.xlsx]

## Sheet: Sheet1
S5 Table: Finn R9 summary data.
phenocode	name	category	num_cases	num_controls	path_bucket	path_https
AB1_ACTINOMYCOSIS	Actinomycosis	I Certain infectious and parasitic diseases (AB1_)	93	332343	gs://finngen-public-data-r9/summary_stats/finngen_R9_AB1_ACTINOMYCOSIS.gz	https://storage.googleapis.com/finngen-public-data-r9/summary_stats/finngen_R9_AB1_ACTINOMYCOSIS.gz
AB1_AMOEBIASIS	Amoebiasis	I Certain infectious and parasitic diseases (AB1_)	149	336396	gs://finngen-public-data-r9/summary_stats/finngen_R9_AB1_AMOEBIASIS.gz	https://storage.googleapis.com/finngen-public-data-r9/summary_stats/finngen_R9_AB1_AMOEBIASIS.gz
AB1_ANOGENITAL_HERPES_SIMPLEX	Anogenital herpesviral [herpes simplex] infection	I Certain infectious and parasitic diseases (AB1_)	1812	366340	gs://finngen-public-data-r9/summary_stats/finngen_R9_AB1_ANOGENITAL_HERPES_SIMPLEX.gz	https://storage.googleapis.com/finngen-public-data-r9/summary_stats/finngen_R9_AB1_ANOGENITAL_HERPES_SIMPLEX.gz
AB1_ASPERGILLOSIS	Aspergillosis	I Certain infectious and parasitic diseases (AB1_)	194	369098	gs://finngen-public-data-r9/summary_stats/finngen_R9_AB1_ASPERGILLOSIS.gz	https://storage.googleapis.com/finngen-public-data-r9/summary_stats/finngen_R9_AB1_ASPERGILLOSIS.gz
AB1_ATYPICAL_CNS_VIRUS	Atypical virus infections of central nervous system	I Certain infectious and parasitic diseases (AB1_)	260	375157	gs://finngen-public-data-r9/summary_stats/finngen_R9_AB1_ATYPICAL_CNS_VIRUS.gz	https://storage.googleapis.com/finngen-public-data-r9/summary_stats/finngen_R9_AB1_ATYPICAL_CNS_VIRUS.gz
AB1_BACTINF_NOS	Bacterial infection, other or unspecified	I Certain infectious and parasitic diseases (AB1_)	18576	332343	gs://finngen-public-data-r9/summary_stats/finngen_R9_AB1_BACTINF_NOS.gz	https://storage.googleapis.com/finngen-public-data-r9/summary_stats/finngen_R9_AB1_BACTINF_NOS.gz
AB1_BACT_BIR_OTHER_INF_AGENTS	Bacterial, viral and other infectious agents	I Certain infectious and parasitic diseases (AB1_)	2591	374686	gs://finngen-public-data-r9/summary_stats/finngen_R9_AB1_BACT_BIR_OTHER_INF_AGENTS.gz	https://storage.googleapis.com/finngen-public-data-r9/summary_stats/finngen_R9_AB1_BACT_BIR_OTHER_INF_AGENTS.gz
AB1_BACT_INTEST_OTH	Other bacterial intestinal infections	I Certain infectious and parasitic diseases (AB1_)	5631	336396	gs://finngen-public-data-r9/summary_stats/finngen_R9_AB1_BACT_INTEST_OTH.gz	https://storage.googleapis.com/finngen-public-data-r9/summary_stats/finngen_R9_AB1_BACT_INTEST_OTH.gz
AB1_CANDIDIASIS	Candidiasis	I Certain infectious and parasitic diseases (AB1_)	3974	369098	gs://finngen-public-data-r9/summary_stats/finngen_R9_AB1_CANDIDIASIS.gz	https://storage.googleapis.com/finngen-public-data-r9/summary_stats/finngen_R9_AB1_CANDIDIASIS.gz
AB1_CHLAMYDIA_OTHER	Other sexually transmitted chlamydial diseases	I Certain infectious and parasitic diseases (AB1_)	2011	366340	gs://finngen-public-data-r9/summary_stats/finngen_R9_AB1_CHLAMYDIA_OTHER.gz	https://storage.googleapis.com/finngen-public-data-r9/summary_stats/finngen_R9_AB1_CHLAMYDIA_OTHER.gz
AB1_CHOLERA	Cholera	I Certain infectious and parasitic diseases (AB1_)	1290	336396	gs://finngen-public-data-r9/summary_stats/finngen_R9_AB1_CHOLERA.gz	https://storage.googleapis.com/finngen-public-data-r9/summary_stats/finngen_R9_AB1_CHOLERA.gz
AB1_DERMATOPHYTOSIS	Dermatophytosis	I Certain infectious and parasitic diseases (AB1_)	3554	369098	gs://finngen-public-data-r9/summary_stats/finngen_R9_AB1_DERMATOPHYTOSIS.gz	https://storage.googleapis.com/finngen-public-data-r9/summary_stats/finngen_R9_AB1_DERMATOPHYTOSIS.gz
AB1_EARLY_SYPHILIS	Early syphilis	I Certain infectious and parasitic diseases (AB1_)	286	366340	gs://finngen-public-data-r9/summary_stats/finngen_R9_AB1_EARLY_SYPHILIS.gz	https://storage.googleapis.com/finngen-public-data-r9/summary_stats/finngen_R9_AB1_EARLY_SYPHILIS.gz
AB1_EBV	Infectious mononucleosis	I Certain infectious and parasitic diseases (AB1_)	2353	367472	gs://finngen-public-data-r9/summary_stats/finngen_R9_AB1_EBV.gz	https://storage.googleapis.com/finngen-public-data-r9/summary_stats/finngen_R9_AB1_EBV.gz
AB1_ENTEROBIASIS	Enterobiasis	I Certain infectious and parasitic diseases (AB1_)	98	376807	gs://finngen-public-data-r9/summary_stats/finngen_R9_AB1_ENTEROBIASIS.gz	https://storage.googleapis.com/finngen-public-data-r9/summary_stats/finngen_R9_AB1_ENTEROBIASIS.gz
AB1_ERYSIPELAS	Erysipelas	I Certain infectious and parasitic diseases (AB1_)	20470	332343	gs://finngen-public-data-r9/summary_stats/finngen_R9_AB1_ERYSIPELAS.gz	https://storage.googleapis.com/finngen-public-data-r9/summary_stats/finngen_R9_AB1_ERYSIPELAS.gz
AB1_GASTROENTERITIS_NOS	Diarrhoea and gastroenteritis of presumed infectious origin	I Certain infectious and parasitic diseases (AB1_)	29401	336396	gs://finngen-public-data-r9/summary_stats/finngen_R9_AB1_GASTROENTERITIS_NOS.gz	https://storage.googleapis.com/finngen-public-data-r9/summary_stats/finngen_R9_AB1_GASTROENTERITIS_NOS.gz
AB1_GONOCOCCAL	Gonococcal infection	I Certain infectious and parasitic diseases (AB1_)	878	366340	gs://finngen-public-data-r9/summary_stats/finngen_R9_AB1_GONOCOCCAL.gz	https://storage.googleapis.com/finngen-public-data-r9/summary_stats/finngen_R9_AB1_GONOCOCCAL.gz
AB1_HELMINTIASES	Helminthiases	I Certain infectious and parasitic diseases (AB1_)	470	376807	gs://finngen-public-data-r9/summary_stats/finngen_R9_AB1_HELMINTIASES.gz	https://storage.googleapis.com/finngen-public-data-r9/summary_stats/finngen_R9_AB1_HELMINTIASES.gz
AB1_HEPATITIS_A	Acute hepatitis A	I Certain infectious and parasitic diseases (AB1_)	118	375134	gs://finngen-public-data-r9/summary_stats/finngen_R9_AB1_HEPATITIS_A.gz	https://storage.googleapis.com/finngen-public-data-r9/summary_stats/finngen_R9_AB1_HEPATITIS_A.gz
AB1_HEPATITIS_B	Acute hepatitis B	I Certain infectious and parasitic diseases (AB1_)	110	375134	gs://finngen-public-data-r9/summary_stats/finngen_R9_AB1_HEPATITIS_B.gz	https://storage.googleapis.com/finngen-public-data-r9/summary_stats/finngen_R9_AB1_HEPATITIS_B.gz
AB1_HERPES_SIMPLEX	Herpesviral [herpes simplex] infections	I Certain infectious and parasitic diseases (AB1_)	3374	362997	gs://finngen-public-data-r9/summary_stats/finngen_R9_AB1_HERPES_SIMPLEX.gz	https://storage.googleapis.com/finngen-public-data-r9/summary_stats/finngen_R9_AB1_HERPES_SIMPLEX.gz
AB1_HIV_NOS	Unspecified human immunodeficiency virus [HIV] disease	I Certain infectious and parasitic diseases (AB1_)	245	376773	gs://finngen-public-data-r9/summary_stats/finngen_R9_AB1_HIV_NOS.gz	https://storage.googleapis.com/finngen-public-data-r9/summary_stats/finngen_R9_AB1_HIV_NOS.gz
AB1_INTESTINAL_INFECTIONS	Intestinal infectious diseases	I Certain infectious and parasitic diseases (AB1_)	40881	336396	gs://finngen-public-data-r9/summary_stats/finngen_R9_AB1_INTESTINAL_INFECTIONS.gz	https://storage.googleapis.com/finngen-public-data-r9/summary_stats/finngen_R9_AB1_INTESTINAL_INFECTIONS.gz
AB1_LATE_SYPHILIS	Late syphilis	I Certain infectious and parasitic diseases (AB1_)	347	366340	gs://finngen-public-data-r9/summary_stats/finngen_R9_AB1_LATE_SYPHILIS.gz	https://storage.googleapis.com/finngen-public-data-r9/summary_stats/finngen_R9_AB1_LATE_SYPHILIS.gz
AB1_LISTERIOSIS	Listeriosis	I Certain infectious and parasitic diseases (AB1_)	117	332343	gs://finngen-public-data-r9/summary_stats/finngen_R9_AB1_LISTERIOSIS.gz	https://storage.googleapis.com/finngen-public-data-r9/summary_stats/finngen_R9_AB1_LISTERIOSIS.gz
AB1_MALARIA	Malaria	I Certain infectious and parasitic diseases (AB1_)	129	376614	gs://finngen-public-data-r9/summary_stats/finngen_R9_AB1_MALARIA.gz	https://storage.googleapis.com/finngen-public-data-r9/summary_stats/finngen_R9_AB1_MALARIA.gz
AB1_MEASLES	Measles	I Certain infectious and parasitic diseases (AB1_)	319	362997	gs://finngen-public-data-r9/summary_stats/finngen_R9_AB1_MEASLES.gz	https://storage.googleapis.com/finngen-public-data-r9/summary_stats/finngen_R9_AB1_MEASLES.gz
AB1_MENINGOCOCCAL	Meningococcal infection	I Certain infectious and parasitic diseases (AB1_)	215	332343	gs://finngen-public-data-r9/summary_stats/finngen_R9_AB1_MENINGOCOCCAL.gz	https://storage.googleapis.com/finngen-public-data-r9/summary_stats/finngen_R9_AB1_MENINGOCOCCAL.gz
AB1_MUMPS	Mumps	I Certain infectious and parasitic diseases (AB1_)	744	367472	gs://finngen-public-data-r9/summary_stats/finngen_R9_AB1_MUMPS.gz	https://storage.googleapis.com/finngen-public-data-r9/summary_stats/finngen_R9_AB1_MUMPS.gz
AB1_MYCOSES	Mycoses	I Certain infectious and parasitic diseases (AB1_)	8179	369098	gs://finngen-public-data-r9/summary_stats/finngen_R9_AB1_MYCOSES.gz	https://storage.googleapis.com/finngen-public-data-r9/summary_stats/finngen_R9_AB1_MYCOSES.gz
AB1_OTHER_BACTERIAL	Other bacterial diseases	I Certain infectious and parasitic diseases (AB1_)	44934	332343	gs://finngen-public-data-r9/summary_stats/finngen_R9_AB1_OTHER_BACTERIAL.gz	https://storage.googleapis.com/finngen-public-data-r9/summary_stats/finngen_R9_AB1_OTHER_BACTERIAL.gz
AB1_OTHER_BACT_INOTHER	Other bacterial agents as the cause of diseases classified to other chapters	I Certain infectious and parasitic diseases (AB1_)	259	374686	gs://finngen-public-data-r9/summary_stats/finngen_R9_AB1_OTHER_BACT_INOTHER.gz	https://storage.googleapis.com/finngen-public-data-r9/summary_stats/finngen_R9_AB1_OTHER_BACT_INOTHER.gz
AB1_OTHER_CESTODE	Other cestode infections	I Certain infectious and parasitic diseases (AB1_)	94	376807	gs://finngen-public-data-r9/summary_stats/finngen_R9_AB1_OTHER_CESTODE.gz	https://storage.googleapis.com/finngen-public-data-r9/summary_stats/finngen_R9_AB1_OTHER_CESTODE.gz
AB1_OTHER_CHLAMYDIAE	Other diseases caused by chlamydiae	I Certain infectious and parasitic diseases (AB1_)	314	376963	gs://finngen-public-data-r9/summary_stats/finngen_R9_AB1_OTHER_CHLAMYDIAE.gz	https://storage.googleapis.com/finngen-public-data-r9/summary_stats/finngen_R9_AB1_OTHER_CHLAMYDIAE.gz
AB1_OTHER_CONDITIONS	Human immunodeficiency virus [HIV] disease resulting in other conditions	I Certain infectious and parasitic diseases (AB1_)	459	376773	gs://finngen-public-data-r9/summary_stats/finngen_R9_AB1_OTHER_CONDITIONS.gz	https://storage.googleapis.com/finngen-public-data-r9/summary_stats/finngen_R9_AB1_OTHER_CONDITIONS.gz
AB1_OTHER_INFECTIONS	Other infectious diseases	I Certain infectious and parasitic diseases (AB1_)	2347	374930	gs://finngen-public-data-r9/summary_stats/finngen_R9_AB1_OTHER_INFECTIONS.gz	https://storage.googleapis.com/finngen-public-data-r9/summary_stats/finngen_R9_AB1_OTHER_INFECTIONS.gz
AB1_OTHER_MYCOBAC	Infection due to other mycobacteria	I Certain infectious and parasitic diseases (AB1_)	395	332343	gs://finngen-public-data-r9/summary_stats/finngen_R9_AB1_OTHER_MYCOBAC.gz	https://storage.googleapis.com/finngen-public-data-r9/summary_stats/finngen_R9_AB1_OTHER_MYCOBAC.gz
AB1_OTHER_PROTOZOAL	Other protozoal intestinal diseases	I Certain infectious and parasitic diseases (AB1_)	336	336396	gs://finngen-public-data-r9/summary_stats/finngen_R9_AB1_OTHER_PROTOZOAL.gz	https://storage.googleapis.com/finngen-public-data-r9/summary_stats/finngen_R9_AB1_OTHER_PROTOZOAL.gz
AB1_OTHER_SEPSIS	Other septicaemia	I Certain infectious and parasitic diseases (AB1_)	12301	332343	gs://finngen-public-data-r9/summary_stats/finngen_R9_AB1_OTHER_SEPSIS.gz	https://storage.googleapis.com/finngen-public-data-r9/summary_stats/finngen_R9_AB1_OTHER_SEPSIS.gz
AB1_OTHER_SPIROCHAETAL	Other spirochaetal diseases	I Certain infectious and parasitic diseases (AB1_)	2292	374985	gs://finngen-public-data-r9/summary_stats/finngen_R9_AB1_OTHER_SPIROCHAETAL.gz	https://storage.googleapis.com/finngen-public-data-r9/summary_stats/finngen_R9_AB1_OTHER_SPIROCHAETAL.gz
AB1_OTHER_SUPERF_MYCOSIS	Other superficial mycoses	I Certain infectious and parasitic diseases (AB1_)	491	369098	gs://finngen-public-data-r9/summary_stats/finngen_R9_AB1_OTHER_SUPERF_MYCOSIS.gz	https://storage.googleapis.com/finngen-public-data-r9/summary_stats/finngen_R9_AB1_OTHER_SUPERF_MYCOSIS.gz
AB1_OTHER_VIRAL	Other viral diseases	I Certain infectious and parasitic diseases (AB1_)	9805	367472	gs://finngen-public-data-r9/summary_stats/finngen_R9_AB1_OTHER_VIRAL.gz	https://storage.googleapis.com/finngen-public-data-r9/summary_stats/finngen_R9_AB1_OTHER_VIRAL.gz
AB1_PARASITIC_NOS	Unspecified parasitic disease	I Certain infectious and parasitic diseases (AB1_)	223	375759	gs://finngen-public-data-r9/summary_stats/finngen_R9_AB1_PARASITIC_NOS.gz	https://storage.googleapis.com/finngen-public-data-r9/summary_stats/finngen_R9_AB1_PARASITIC_NOS.gz
AB1_PEDICULOSIS_ACARIASIS_OTHERINFEST	Pediculosis, acariasis and other infestations	I Certain infectious and parasitic diseases (AB1_)	1518	375759	gs://finngen-public-data-r9/summary_stats/finngen_R9_AB1_PEDICULOSIS_ACARIASIS_OTHERINFEST.gz	https://storage.googleapis.com/finngen-public-data-r9/summary_stats/finngen_R9_AB1_PEDICULOSIS_ACARIASIS_OTHERINFEST.gz
AB1_PEDICULOSIS_AND_PHTHIRIAASIS	Pediculosis and phthiriasis	I Certain infectious and parasitic diseases (AB1_)	81	375759	gs://finngen-public-data-r9/summary_stats/finngen_R9_AB1_PEDICULOSIS_AND_PHTHIRIAASIS.gz	https://storage.googleapis.com/finngen-public-data-r9/summary_stats/finngen_R9_AB1_PEDICULOSIS_AND_PHTHIRIAASIS.gz
AB1_PNEUMOCYSTOSIS	Pneumocystosis	I Certain infectious and parasitic diseases (AB1_)	353	376614	gs://finngen-public-data-r9/summary_stats/finngen_R9_AB1_PNEUMOCYSTOSIS.gz	https://storage.googleapis.com/finngen-public-data-r9/summary_stats/finngen_R9_AB1_PNEUMOCYSTOSIS.gz
AB1_POLIOMYELITIS	Acute poliomyelitis	I Certain infectious and parasitic diseases (AB1_)	369	375157	gs://finngen-public-data-r9/summary_stats/finngen_R9_AB1_POLIOMYELITIS.gz	https://storage.googleapis.com/finngen-public-data-r9/summary_stats/finngen_R9_AB1_POLIOMYELITIS.gz
AB1_PROTOZOAL	Protozoal diseases	I Certain infectious and parasitic diseases (AB1_)	663	376614	gs://finngen-public-data-r9/summary_stats/finngen_R9_AB1_PROTOZOAL.gz	https://storage.googleapis.com/finngen-public-data-r9/summary_stats/finngen_R9_AB1_PROTOZOAL.gz
AB1_RESP_TUBERCU_CONF	Respiratory tuberculosis, bacteriologically and histologically confirmed	I Certain infectious and parasitic diseases (AB1_)	543	374845	gs://finngen-public-data-r9/summary_stats/finngen_R9_AB1_RESP_TUBERCU_CONF.gz	https://storage.googleapis.com/finngen-public-data-r9/summary_stats/finngen_R9_AB1_RESP_TUBERCU_CONF.gz
AB1_RESP_TUBERCU_NONCONF	Respiratory tuberculosis, not confirmed bacteriologically or histologically	I Certain infectious and parasitic diseases (AB1_)	1329	374845	gs://finngen-public-data-r9/summary_stats/finngen_R9_AB1_RESP_TUBERCU_NONCONF.gz	https://storage.googleapis.com/finngen-public-data-r9/summary_stats/finngen_R9_AB1_RESP_TUBERCU_NONCONF.gz
AB1_RUBELLA	Rubella [German measles]	I Certain infectious and parasitic diseases (AB1_)	955	362997	gs://finngen-public-data-r9/summary_stats/finngen_R9_AB1_RUBELLA.gz	https://storage.googleapis.com/finngen-public-data-r9/summary_stats/finngen_R9_AB1_RUBELLA.gz
AB1_SALMONELLA_OTH	Other salmonella infections	I Certain infectious and parasitic diseases (AB1_)	1046	336396	gs://finngen-public-data-r9/summary_stats/finngen_R9_AB1_SALMONELLA_OTH.gz	https://storage.googleapis.com/finngen-public-data-r9/summary_stats/finngen_R9_AB1_SALMONELLA_OTH.gz
AB1_SCABIES	Scabies	I Certain infectious and parasitic diseases (AB1_)	1105	375759	gs://finngen-public-data-r9/summary_stats/finngen_R9_AB1_SCABIES.gz	https://storage.googleapis.com/finngen-public-data-r9/summary_stats/finngen_R9_AB1_SCABIES.gz
AB1_SCARLET_FEVER	Scarlet fever	I Certain infectious and parasitic diseases (AB1_)	186	332343	gs://finngen-public-data-r9/summary_stats/finngen_R9_AB1_SCARLET_FEVER.gz	https://storage.googleapis.com/finngen-public-data-r9/summary_stats/finngen_R9_AB1_SCARLET_FEVER.gz
AB1_SEQULAE_INF_NOS	Sequelae of other and unspecified infectious and parasitic diseases	I Certain infectious and parasitic diseases (AB1_)	1624	374884	gs://finngen-public-data-r9/summary_stats/finngen_R9_AB1_SEQULAE_INF_NOS.gz	https://storage.googleapis.com/finngen-public-data-r9/summary_stats/finngen_R9_AB1_SEQULAE_INF_NOS.gz
AB1_SEQULAE_POLIO	Sequelae of poliomyelitis	I Certain infectious and parasitic diseases (AB1_)	204	374884	gs://finngen-public-data-r9/summary_stats/finngen_R9_AB1_SEQULAE_POLIO.gz	https://storage.googleapis.com/finngen-public-data-r9/summary_stats/finngen_R9_AB1_SEQULAE_POLIO.gz
AB1_SEQULAE_TUBERCU	Sequelae of tuberculosis	I Certain infectious and parasitic diseases (AB1_)	569	374884	gs://finngen-public-data-r9/summary_stats/finngen_R9_AB1_SEQULAE_TUBERCU.gz	https://storage.googleapis.com/finngen-public-data-r9/summary_stats/finngen_R9_AB1_SEQULAE_TUBERCU.gz
AB1_SEQULEAE_OF_INFECTIONS_AND_PARASITES	Sequelae of infectious and parasitic diseases	I Certain infectious and parasitic diseases (AB1_)	2393	374884	gs://finngen-public-data-r9/summary_stats/finngen_R9_AB1_SEQULEAE_OF_INFECTIONS_AND_PARASITES.gz	https://storage.googleapis.com/finngen-public-data-r9/summary_stats/finngen_R9_AB1_SEQULEAE_OF_INFECTIONS_AND_PARASITES.gz
AB1_SEXUAL_TRANSMISSION	Infections with a predominantly sexual mode of transmission	I Certain infectious and parasitic diseases (AB1_)	10937	366340	gs://finngen-public-data-r9/summary_stats/finngen_R9_AB1_SEXUAL_TRANSMISSION.gz	https://storage.googleapis.com/finngen-public-data-r9/summary_stats/finngen_R9_AB1_SEXUAL_TRANSMISSION.gz
AB1_SEXUAL_TRANSMISSION_NOS	Other predominantly sexually transmitted diseases, not elsewhere classified	I Certain infectious and parasitic diseases (AB1_)	5753	366340	gs://finngen-public-data-r9/summary_stats/finngen_R9_AB1_SEXUAL_TRANSMISSION_NOS.gz	https://storage.googleapis.com/finngen-public-data-r9/summary_stats/finngen_R9_AB1_SEXUAL_TRANSMISSION_NOS.gz
AB1_SHIGELLOSIS	Shigellosis	I Certain infectious and parasitic diseases (AB1_)	83	336396	gs://finngen-public-data-r9/summary_stats/finngen_R9_AB1_SHIGELLOSIS.gz	https://storage.googleapis.com/finngen-public-data-r9/summary_stats/finngen_R9_AB1_SHIGELLOSIS.gz
AB1_STREPTO_SEPSIS	Streptococcal septicaemia	I Certain infectious and parasitic diseases (AB1_)	2348	332343	gs://finngen-public-data-r9/summary_stats/finngen_R9_AB1_STREPTO_SEPSIS.gz	https://storage.googleapis.com/finngen-public-data-r9/summary_stats/finngen_R9_AB1_STREPTO_SEPSIS.gz
AB1_STREPTSTAPHYCOCC_INOTHER	Streptococcus and staphylococcus as the cause of diseases classified to other chapters	I Certain infectious and parasitic diseases (AB1_)	151	374686	gs://finngen-public-data-r9/summary_stats/finngen_R9_AB1_STREPTSTAPHYCOCC_INOTHER.gz	https://storage.googleapis.com/finngen-public-data-r9/summary_stats/finngen_R9_AB1_STREPTSTAPHYCOCC_INOTHER.gz
AB1_SYPHILIS	Syphilis	I Certain infectious and parasitic diseases (AB1_)	662	366340	gs://finngen-public-data-r9/summary_stats/finngen_R9_AB1_SYPHILIS.gz	https://storage.googleapis.com/finngen-public-data-r9/summary_stats/finngen_R9_AB1_SYPHILIS.gz
AB1_TICK_BORNE_ENCEPHALITIS	Tick-borne viral encephalitis	I Certain infectious and parasitic diseases (AB1_)	82	375157	gs://finngen-public-data-r9/summary_stats/finngen_R9_AB1_TICK_BORNE_ENCEPHALITIS.gz	https://storage.googleapis.com/finngen-public-data-r9/summary_stats/finngen_R9_AB1_TICK_BORNE_ENCEPHALITIS.gz
AB1_TOXOPLASMOSIS	Toxoplasmosis	I Certain infectious and parasitic diseases (AB1_)	154	376614	gs://finngen-public-data-r9/summary_stats/finngen_R9_AB1_TOXOPLASMOSIS.gz	https://storage.googleapis.com/finngen-public-data-r9/summary_stats/finngen_R9_AB1_TOXOPLASMOSIS.gz
AB1_TRICHOMONIASIS	Trichomoniasis	I Certain infectious and parasitic diseases (AB1_)	219	366340	gs://finngen-public-data-r9/summary_stats/finngen_R9_AB1_TRICHOMONIASIS.gz	https://storage.googleapis.com/finngen-public-data-r9/summary_stats/finngen_R9_AB1_TRICHOMONIASIS.gz
AB1_TUBERCULOSIS	Tuberculosis	I Certain infectious and parasitic diseases (AB1_)	2432	374845	gs://finngen-public-data-r9/summary_stats/finngen_R9_AB1_TUBERCULOSIS.gz	https://storage.googleapis.com/finngen-public-data-r9/summary_stats/finngen_R9_AB1_TUBERCULOSIS.gz
AB1_TUBERCU_OTH_ORG	Tuberculosis of other organs	I Certain infectious and parasitic diseases (AB1_)	676	374845	gs://finngen-public-data-r9/summary_stats/finngen_R9_AB1_TUBERCU_OTH_ORG.gz	https://storage.googleapis.com/finngen-public-data-r9/summary_stats/finngen_R9_AB1_TUBERCU_OTH_ORG.gz
AB1_TULARAEMIA	Tularaemia	I Certain infectious and parasitic diseases (AB1_)	298	376827	gs://finngen-public-data-r9/summary_stats/finngen_R9_AB1_TULARAEMIA.gz	https://storage.googleapis.com/finngen-public-data-r9/summary_stats/finngen_R9_AB1_TULARAEMIA.gz
AB1_TYPHOIDPARATHYPHOID	Typhoid and paratyphoid fevers	I Certain infectious and parasitic diseases (AB1_)	114	336396	gs://finngen-public-data-r9/summary_stats/finngen_R9_AB1_TYPHOIDPARATHYPHOID.gz	https://storage.googleapis.com/finngen-public-data-r9/summary_stats/finngen_R9_AB1_TYPHOIDPARATHYPHOID.gz
AB1_VARICELLA	Varicella [chickenpox]	I Certain infectious and parasitic diseases (AB1_)	1289	362997	gs://finngen-public-data-r9/summary_stats/finngen_R9_AB1_VARICELLA.gz	https://storage.googleapis.com/finngen-public-data-r9/summary_stats/finngen_R9_AB1_VARICELLA.gz
AB1_VIRAAL_CONJUNCT	Viral conjunctivitis	I Certain infectious and parasitic diseases (AB1_)	556	367472	gs://finngen-public-data-r9/summary_stats/finngen_R9_AB1_VIRAAL_CONJUNCT.gz	https://storage.googleapis.com/finngen-public-data-r9/summary_stats/finngen_R9_AB1_VIRAAL_CONJUNCT.gz
AB1_VIRAL_CNS	Viral infections of the central nervous system	I Certain infectious and parasitic diseases (AB1_)	2120	375157	gs://finngen-public-data-r9/summary_stats/finngen_R9_AB1_VIRAL_CNS.gz	https://storage.googleapis.com/finngen-public-data-r9/summary_stats/finngen_R9_AB1_VIRAL_CNS.gz
AB1_VIRAL_ENCEPHALITIS_NOS	Viral encephalitis, not elsewhere classified/unspecified	I Certain infectious and parasitic diseases (AB1_)	536	375157	gs://finngen-public-data-r9/summary_stats/finngen_R9_AB1_VIRAL_ENCEPHALITIS_NOS.gz	https://storage.googleapis.com/finngen-public-data-r9/summary_stats/finngen_R9_AB1_VIRAL_ENCEPHALITIS_NOS.gz
AB1_VIRAL_HEMOR_FEVER_NOS	Viral haemorrhagic fevers, not elsewhere classified/unspecified	I Certain infectious and parasitic diseases (AB1_)	2166	374565	gs://finngen-public-data-r9/summary_stats/finngen_R9_AB1_VIRAL_HEMOR_FEVER_NOS.gz	https://storage.googleapis.com/finngen-public-data-r9/summary_stats/finngen_R9_AB1_VIRAL_HEMOR_FEVER_NOS.gz
AB1_VIRAL_HEPATITIS	Viral hepatitis	I Certain infectious and parasitic diseases (AB1_)	2143	375134	gs://finngen-public-data-r9/summary_stats/finngen_R9_AB1_VIRAL_HEPATITIS.gz	https://storage.googleapis.com/finngen-public-data-r9/summary_stats/finngen_R9_AB1_VIRAL_HEPATITIS.gz
AB1_VIRAL_INOTHER	Viral agents as the cause of diseases classified to other chapters	I Certain infectious and parasitic diseases (AB1_)	535	374686	gs://finngen-public-data-r9/summary_stats/finngen_R9_AB1_VIRAL_INOTHER.gz	https://storage.googleapis.com/finngen-public-data-r9/summary_stats/finngen_R9_AB1_VIRAL_INOTHER.gz
AB1_VIRAL_MENINGITIS	Viral meningitis	I Certain infectious and parasitic diseases (AB1_)	1012	375157	gs://finngen-public-data-r9/summary_stats/finngen_R9_AB1_VIRAL_MENINGITIS.gz	https://storage.googleapis.com/finngen-public-data-r9/summary_stats/finngen_R9_AB1_VIRAL_MENINGITIS.gz
AB1_VIRAL_NOS	Other viral diseases, not elsewhere classified	I Certain infectious and parasitic diseases (AB1_)	5864	367472	gs://finngen-public-data-r9/summary_stats/finngen_R9_AB1_VIRAL_NOS.gz	https://storage.googleapis.com/finngen-public-data-r9/summary_stats/finngen_R9_AB1_VIRAL_NOS.gz
AB1_VIRAL_OTHER_INTEST_INFECTIONS	Viral and other specified intestinal infections	I Certain infectious and parasitic diseases (AB1_)	7613	336396	gs://finngen-public-data-r9/summary_stats/finngen_R9_AB1_VIRAL_OTHER_INTEST_INFECTIONS.gz	https://storage.googleapis.com/finngen-public-data-r9/summary_stats/finngen_R9_AB1_VIRAL_OTHER_INTEST_INFECTIONS.gz
AB1_VIRAL_SKIN_MUCOUS_MEMBRANE	Viral infections characterized by skin and mucous membrane lesions	I Certain infectious and parasitic diseases (AB1_)	14280	362997	gs://finngen-public-data-r9/summary_stats/finngen_R9_AB1_VIRAL_SKIN_MUCOUS_MEMBRANE.gz	https://storage.googleapis.com/finngen-public-data-r9/summary_stats/finngen_R9_AB1_VIRAL_SKIN_MUCOUS_MEMBRANE.gz
AB1_VIRAL_SKIN_NOS	Other viral infections characterized by skin and mucous membrane lesions, not elsewhere classified	I Certain infectious and parasitic diseases (AB1_)	1009	362997	gs://finngen-public-data-r9/summary_stats/finngen_R9_AB1_VIRAL_SKIN_NOS.gz	https://storage.googleapis.com/finngen-public-data-r9/summary_stats/finngen_R9_AB1_VIRAL_SKIN_NOS.gz
AB1_VIRAL_WARTS	Viral warts	I Certain infectious and parasitic diseases (AB1_)	2940	362997	gs://finngen-public-data-r9/summary_stats/finngen_R9_AB1_VIRAL_WARTS.gz	https://storage.googleapis.com/finngen-public-data-r9/summary_stats/finngen_R9_AB1_VIRAL_WARTS.gz
AB1_VIRAN_CNS_INFECTIONS_NOS	Viral infections of central nervous system, not elsewhere classified/unspecified	I Certain infectious and parasitic diseases (AB1_)	310	375157	gs://finngen-public-data-r9/summary_stats/finngen_R9_AB1_VIRAN_CNS_INFECTIONS_NOS.gz	https://storage.googleapis.com/finngen-public-data-r9/summary_stats/finngen_R9_AB1_VIRAN_CNS_INFECTIONS_NOS.gz
AB1_WHOOPCOUGH	Whooping cough	I Certain infectious and parasitic diseases (AB1_)	147	332343	gs://finngen-public-data-r9/summary_stats/finngen_R9_AB1_WHOOPCOUGH.gz	https://storage.googleapis.com/finngen-public-data-r9/summary_stats/finngen_R9_AB1_WHOOPCOUGH.gz
AB1_ZOONOTIC_BACTERIAL	Certain zoonotic bacterial diseases	I Certain infectious and parasitic diseases (AB1_)	450	376827	gs://finngen-public-data-r9/summary_stats/finngen_R9_AB1_ZOONOTIC_BACTERIAL.gz	https://storage.googleapis.com/finngen-public-data-r9/summary_stats/finngen_R9_AB1_ZOONOTIC_BACTERIAL.gz
AB1_ZOSTER	Zoster [herpes zoster]	I Certain infectious and parasitic diseases (AB1_)	4973	362997	gs://finngen-public-data-r9/summary_stats/finngen_R9_AB1_ZOSTER.gz	https://storage.googleapis.com/finngen-public-data-r9/summary_stats/finngen_R9_AB1_ZOSTER.gz
ABDOM_HERNIA	Hernia of abdominal wall	XI Diseases of the digestive system (K11_)	15338	361939	gs://finngen-public-data-r9/summary_stats/finngen_R9_ABDOM_HERNIA.gz	https://storage.googleapis.com/finngen-public-data-r9/summary_stats/finngen_R9_ABDOM_HERNIA.gz
ABDOM_HERNIA_POSTOP	Hernia of abdominal wall, postoperative	XI Diseases of the digestive system (K11_)	5775	210314	gs://finngen-public-data-r9/summary_stats/finngen_R9_ABDOM_HERNIA_POSTOP.gz	https://storage.googleapis.com/finngen-public-data-r9/summary_stats/finngen_R9_ABDOM_HERNIA_POSTOP.gz
ABPA	Allergic bronchopulmonary aspergillosis (ABPA)	COPD and related endpoints	90	139795	gs://finngen-public-data-r9/summary_stats/finngen_R9_ABPA.gz	https://storage.googleapis.com/finngen-public-data-r9/summary_stats/finngen_R9_ABPA.gz
ACUTE_DRUGADVERS_INTERSTITIAL_LUNG_DISORD	Acute drug-induced interstitial lung disorder	X Diseases of the respiratory system (J10_)	192	377085	gs://finngen-public-data-r9/summary_stats/finngen_R9_ACUTE_DRUGADVERS_INTERSTITIAL_LUNG_DISORD.gz	https://storage.googleapis.com/finngen-public-data-r9/summary_stats/finngen_R9_ACUTE_DRUGADVERS_INTERSTITIAL_LUNG_DISORD.gz
AD_AM_EXMORE	Alzheimer’s disease (Atypical or mixed) (more control exclusions)	Neurological endpoints	2044	170429	gs://finngen-public-data-r9/summary_stats/finngen_R9_AD_AM_EXMORE.gz	https://storage.googleapis.com/finngen-public-data-r9/summary_stats/finngen_R9_AD_AM_EXMORE.gz
AD_EO_EXMORE	Alzheimer’s disease (Early onset) (more control exclusions)	Neurological endpoints	1314	170429	gs://finngen-public-data-r9/summary_stats/finngen_R9_AD_EO_EXMORE.gz	https://storage.googleapis.com/finngen-public-data-r9/summary_stats/finngen_R9_AD_EO_EXMORE.gz
AD_LO_EXMORE	Alzheimer’s disease (Late onset) (more control exclusions)	Neurological endpoints	6489	170429	gs://finngen-public-data-r9/summary_stats/finngen_R9_AD_LO_EXMORE.gz	https://storage.googleapis.com/finngen-public-data-r9/summary_stats/finngen_R9_AD_LO_EXMORE.gz
AD_U_EXMORE	Alzheimer’s disease (undefined) (more control exclusions)	Neurological endpoints	402	170429	gs://finngen-public-data-r9/summary_stats/finngen_R9_AD_U_EXMORE.gz	https://storage.googleapis.com/finngen-public-data-r9/summary_stats/finngen_R9_AD_U_EXMORE.gz
ALCODELIRIUM	Alcohol withdrawal state with delirium	V Mental and behavioural disorders (F5_)	2058	375219	gs://finngen-public-data-r9/summary_stats/finngen_R9_ALCODELIRIUM.gz	https://storage.googleapis.com/finngen-public-data-r9/summary_stats/finngen_R9_ALCODELIRIUM.gz
ALCOHOLACUTE10	Acute alcohol intoxication	Alcohol related diseases	6289	369838	gs://finngen-public-data-r9/summary_stats/finngen_R9_ALCOHOLACUTE10.gz	https://storage.googleapis.com/finngen-public-data-r9/summary_stats/finngen_R9_ALCOHOLACUTE10.gz
ALCOPANCACU	Alcohol-induced acute pancreatitis	Alcohol related diseases	931	376346	gs://finngen-public-data-r9/summary_stats/finngen_R9_ALCOPANCACU.gz	https://storage.googleapis.com/finngen-public-data-r9/summary_stats/finngen_R9_ALCOPANCACU.gz
ALCOPANCCHRON	Alcohol-induced chronic pancreatitis	Alcohol related diseases	1794	375483	gs://finngen-public-data-r9/summary_stats/finngen_R9_ALCOPANCCHRON.gz	https://storage.googleapis.com/finngen-public-data-r9/summary_stats/finngen_R9_ALCOPANCCHRON.gz
ALCO_PRESCRIPTION	Use of disulfiram, acamprosate or naltrexone	Alcohol related diseases	2699	374578	gs://finngen-public-data-r9/summary_stats/finngen_R9_ALCO_PRESCRIPTION.gz	https://storage.googleapis.com/finngen-public-data-r9/summary_stats/finngen_R9_ALCO_PRESCRIPTION.gz
ALLERGIC_CONTACT_DERMA_DRUGS_CONTACT_W_SKIN	Allergic contact dermatitis due to drugs in contact with skin	XII Diseases of the skin and subcutaneous tissue (L12_)	574	376703	gs://finngen-public-data-r9/summary_stats/finngen_R9_ALLERGIC_CONTACT_DERMA_DRUGS_CONTACT_W_SKIN.gz	https://storage.googleapis.com/finngen-public-data-r9/summary_stats/finngen_R9_ALLERGIC_CONTACT_DERMA_DRUGS_CONTACT_W_SKIN.gz
ALLERG_ASTHMA	Allergic asthma (mode)	Asthma and related endpoints	9631	210122	gs://finngen-public-data-r9/summary_stats/finngen_R9_ALLERG_ASTHMA.gz	https://storage.googleapis.com/finngen-public-data-r9/summary_stats/finngen_R9_ALLERG_ASTHMA.gz
ALLERG_RHINITIS	Allergic rhinitis	Comorbidities of Asthma	11009	359149	gs://finngen-public-data-r9/summary_stats/finngen_R9_ALLERG_RHINITIS.gz	https://storage.googleapis.com/finngen-public-data-r9/summary_stats/finngen_R9_ALLERG_RHINITIS.gz
AMN2	Transient global amnesia	Neurological endpoints	2442	357879	gs://finngen-public-data-r9/summary_stats/finngen_R9_AMN2.gz	https://storage.googleapis.com/finngen-public-data-r9/summary_stats/finngen_R9_AMN2.gz
ANAPH_SHOCK_ADVER_EFFECT_CORRE_DRUG_MEDICAM_PROPE_ADMINISTE	Anaphylactic shock due to adverse effect of correct drug or medication properly administered	XIX Injury, poisoning and certain other consequences of external causes (ST19_)	298	376979	gs://finngen-public-data-r9/summary_stats/finngen_R9_ANAPH_SHOCK_ADVER_EFFECT_CORRE_DRUG_MEDICAM_PROPE_ADMINISTE.gz	https://storage.googleapis.com/finngen-public-data-r9/summary_stats/finngen_R9_ANAPH_SHOCK_ADVER_EFFECT_CORRE_DRUG_MEDICAM_PROPE_ADMINISTE.gz
ANOSMIA	Anosmia	Comorbidities of Neurological endpoints	748	88536	gs://finngen-public-data-r9/summary_stats/finngen_R9_ANOSMIA.gz	https://storage.googleapis.com/finngen-public-data-r9/summary_stats/finngen_R9_ANOSMIA.gz
ANTIDEPRESSANTS	Depression medications	Comorbidities of Neurological endpoints	106785	88536	gs://finngen-public-data-r9/summary_stats/finngen_R9_ANTIDEPRESSANTS.gz	https://storage.googleapis.com/finngen-public-data-r9/summary_stats/finngen_R9_ANTIDEPRESSANTS.gz
APPENDACUT_COMPLIC	Acute appendicitis, with complications	XI Diseases of the digestive system (K11_)	6747	346283	gs://finngen-public-data-r9/summary_stats/finngen_R9_APPENDACUT_COMPLIC.gz	https://storage.googleapis.com/finngen-public-data-r9/summary_stats/finngen_R9_APPENDACUT_COMPLIC.gz
APPENDACUT_NOCOMPLIC	Acute appendicitis, no complications	XI Diseases of the digestive system (K11_)	21998	346283	gs://finngen-public-data-r9/summary_stats/finngen_R9_APPENDACUT_NOCOMPLIC.gz	https://storage.googleapis.com/finngen-public-data-r9/summary_stats/finngen_R9_APPENDACUT_NOCOMPLIC.gz
ARTHRO_SPEC	Other specific arthropathies	Rheuma endpoints	609	285035	gs://finngen-public-data-r9/summary_stats/finngen_R9_ARTHRO_SPEC.gz	https://storage.googleapis.com/finngen-public-data-r9/summary_stats/finngen_R9_ARTHRO_SPEC.gz
ARTRHO_POSTDYSENTERIC	Postdysenteric arthropathy	Rheuma endpoints	260	375119	gs://finngen-public-data-r9/summary_stats/finngen_R9_ARTRHO_POSTDYSENTERIC.gz	https://storage.googleapis.com/finngen-public-data-r9/summary_stats/finngen_R9_ARTRHO_POSTDYSENTERIC.gz
ASTHMA_ACUTE_RESPIRATORY_INFECTIONS	Asthma-related acute respiratory infections	Asthma and related endpoints	16018	335114	gs://finngen-public-data-r9/summary_stats/finngen_R9_ASTHMA_ACUTE_RESPIRATORY_INFECTIONS.gz	https://storage.googleapis.com/finngen-public-data-r9/summary_stats/finngen_R9_ASTHMA_ACUTE_RESPIRATORY_INFECTIONS.gz
ASTHMA_ALLERG	Asthma and allergy	Asthma and related endpoints	4647	207932	gs://finngen-public-data-r9/summary_stats/finngen_R9_ASTHMA_ALLERG.gz	https://storage.googleapis.com/finngen-public-data-r9/summary_stats/finngen_R9_ASTHMA_ALLERG.gz
ASTHMA_CHILD_EXMORE	Childhood asthma (age<16) (more control exclusions)	Asthma and related endpoints	5865	202399	gs://finngen-public-data-r9/summary_stats/finngen_R9_ASTHMA_CHILD_EXMORE.gz	https://storage.googleapis.com/finngen-public-data-r9/summary_stats/finngen_R9_ASTHMA_CHILD_EXMORE.gz
ASTHMA_EOSINOPHIL_SUGG	Suggestive for eosinophilic asthma	Comorbidities of Asthma	2524	335114	gs://finngen-public-data-r9/summary_stats/finngen_R9_ASTHMA_EOSINOPHIL_SUGG.gz	https://storage.googleapis.com/finngen-public-data-r9/summary_stats/finngen_R9_ASTHMA_EOSINOPHIL_SUGG.gz
ASTHMA_INFECTIONS	Asthma-related infections	Asthma and related endpoints	21927	335114	gs://finngen-public-data-r9/summary_stats/finngen_R9_ASTHMA_INFECTIONS.gz	https://storage.googleapis.com/finngen-public-data-r9/summary_stats/finngen_R9_ASTHMA_INFECTIONS.gz
ASTHMA_MIXED_EXMORE	Asthma mixed form (mode) (more control exclusions)	Asthma and related endpoints	1802	202399	gs://finngen-public-data-r9/summary_stats/finngen_R9_ASTHMA_MIXED_EXMORE.gz	https://storage.googleapis.com/finngen-public-data-r9/summary_stats/finngen_R9_ASTHMA_MIXED_EXMORE.gz
ASTHMA_NAS	Asthma, unspecified (mode)	Asthma and related endpoints	21392	210122	gs://finngen-public-data-r9/summary_stats/finngen_R9_ASTHMA_NAS.gz	https://storage.googleapis.com/finngen-public-data-r9/summary_stats/finngen_R9_ASTHMA_NAS.gz
ASTHMA_OBESITY	Obesity related asthma	Comorbidities of Asthma	10306	335114	gs://finngen-public-data-r9/summary_stats/finngen_R9_ASTHMA_OBESITY.gz	https://storage.googleapis.com/finngen-public-data-r9/summary_stats/finngen_R9_ASTHMA_OBESITY.gz
ASTHMA_OPPORTUNIST_INFECTIONS	Asthma and opportunity respiratory infection	Asthma and related endpoints	1163	335114	gs://finngen-public-data-r9/summary_stats/finngen_R9_ASTHMA_OPPORTUNIST_INFECTIONS.gz	https://storage.googleapis.com/finngen-public-data-r9/summary_stats/finngen_R9_ASTHMA_OPPORTUNIST_INFECTIONS.gz
ASTHMA_PNEUMONIA	Asthma-related pneumonia	Asthma and related endpoints	12044	335114	gs://finngen-public-data-r9/summary_stats/finngen_R9_ASTHMA_PNEUMONIA.gz	https://storage.googleapis.com/finngen-public-data-r9/summary_stats/finngen_R9_ASTHMA_PNEUMONIA.gz
AUD	Alcohol use disorder, ICD-based	V Mental and behavioural disorders (F5_)	15715	361562	gs://finngen-public-data-r9/summary_stats/finngen_R9_AUD.gz	https://storage.googleapis.com/finngen-public-data-r9/summary_stats/finngen_R9_AUD.gz
AUD_SWEDISH	Alcohol use disorder, Swedish definition	Alcohol related diseases	21996	355281	gs://finngen-public-data-r9/summary_stats/finngen_R9_AUD_SWEDISH.gz	https://storage.googleapis.com/finngen-public-data-r9/summary_stats/finngen_R9_AUD_SWEDISH.gz
AUTOIMMUNE	Autoimmune diseases	Diseases marked as autimmune origin	96150	281127	gs://finngen-public-data-r9/summary_stats/finngen_R9_AUTOIMMUNE.gz	https://storage.googleapis.com/finngen-public-data-r9/summary_stats/finngen_R9_AUTOIMMUNE.gz
AUTOIMMUNE_HYPERTHYROIDISM	Autoimmune hyperthyroidism	IV Endocrine, nutritional and metabolic diseases (E4_)	1828	279855	gs://finngen-public-data-r9/summary_stats/finngen_R9_AUTOIMMUNE_HYPERTHYROIDISM.gz	https://storage.googleapis.com/finngen-public-data-r9/summary_stats/finngen_R9_AUTOIMMUNE_HYPERTHYROIDISM.gz
AUTOIMMUNE_NONTHYROID	Autoimmune diseases excluding thyroid diseases	Diseases marked as autimmune origin	53213	280251	gs://finngen-public-data-r9/summary_stats/finngen_R9_AUTOIMMUNE_NONTHYROID.gz	https://storage.googleapis.com/finngen-public-data-r9/summary_stats/finngen_R9_AUTOIMMUNE_NONTHYROID.gz
AUTOIMMUNE_NONTHYROID_STRICT	Autoimmune diseases excluding thyroid diseases, strict definition	Diseases marked as autimmune origin	51863	275890	gs://finngen-public-data-r9/summary_stats/finngen_R9_AUTOIMMUNE_NONTHYROID_STRICT.gz	https://storage.googleapis.com/finngen-public-data-r9/summary_stats/finngen_R9_AUTOIMMUNE_NONTHYROID_STRICT.gz
BACT_INTEST_INFECTION_NOS	Other specified/unspecified bacterial intestinal infections	I Certain infectious and parasitic diseases (AB1_)	1749	371656	gs://finngen-public-data-r9/summary_stats/finngen_R9_BACT_INTEST_INFECTION_NOS.gz	https://storage.googleapis.com/finngen-public-data-r9/summary_stats/finngen_R9_BACT_INTEST_INFECTION_NOS.gz
BLEEDING	Bleeding	Miscellaneous, not yet classified endpoints	35917	341360	gs://finngen-public-data-r9/summary_stats/finngen_R9_BLEEDING.gz	https://storage.googleapis.com/finngen-public-data-r9/summary_stats/finngen_R9_BLEEDING.gz
BMI_IRN	Body-mass index, inverse-rank normalized	Quantitative endpoints	0	0	gs://finngen-public-data-r9/summary_stats/finngen_R9_BMI_IRN.gz	https://storage.googleapis.com/finngen-public-data-r9/summary_stats/finngen_R9_BMI_IRN.gz
BRONCHITIS	Bronchitis	Asthma and related endpoints	55222	322055	gs://finngen-public-data-r9/summary_stats/finngen_R9_BRONCHITIS.gz	https://storage.googleapis.com/finngen-public-data-r9/summary_stats/finngen_R9_BRONCHITIS.gz
BRUXISM	Bruxism	Dental endpoints	434	376843	gs://finngen-public-data-r9/summary_stats/finngen_R9_BRUXISM.gz	https://storage.googleapis.com/finngen-public-data-r9/summary_stats/finngen_R9_BRUXISM.gz
C3_ADRENAL_GLAND_EXALLC	Malignant neoplasm of adrenal gland (controls excluding all cancers)	II Neoplasms, from cancer register (ICD-O-3)	88	287137	gs://finngen-public-data-r9/summary_stats/finngen_R9_C3_ADRENAL_GLAND_EXALLC.gz	https://storage.googleapis.com/finngen-public-data-r9/summary_stats/finngen_R9_C3_ADRENAL_GLAND_EXALLC.gz
C3_ALL_EXALLC	Acute lymphocytic leukaemia (controls excluding all cancers)	II Neoplasms, from cancer register (ICD-O-3)	184	287136	gs://finngen-public-data-r9/summary_stats/finngen_R9_C3_ALL_EXALLC.gz	https://storage.googleapis.com/finngen-public-data-r9/summary_stats/finngen_R9_C3_ALL_EXALLC.gz
C3_AML_EXALLC	Acute myeloid leukaemia (controls excluding all cancers)	II Neoplasms, from cancer register (ICD-O-3)	231	287136	gs://finngen-public-data-r9/summary_stats/finngen_R9_C3_AML_EXALLC.gz	https://storage.googleapis.com/finngen-public-data-r9/summary_stats/finngen_R9_C3_AML_EXALLC.gz
C3_ANUS_ANALCANAL_EXALLC	Malignant neoplasm of anus and anal canal (controls excluding all cancers)	II Neoplasms, from cancer register (ICD-O-3)	95	287137	gs://finngen-public-data-r9/summary_stats/finngen_R9_C3_ANUS_ANALCANAL_EXALLC.gz	https://storage.googleapis.com/finngen-public-data-r9/summary_stats/finngen_R9_C3_ANUS_ANALCANAL_EXALLC.gz
C3_ASTROCYTOMA_EXALLC	Brain astrocytoma (controls excluding all cancers)	II Neoplasms, from cancer register (ICD-O-3)	84	287137	gs://finngen-public-data-r9/summary_stats/finngen_R9_C3_ASTROCYTOMA_EXALLC.gz	https://storage.googleapis.com/finngen-public-data-r9/summary_stats/finngen_R9_C3_ASTROCYTOMA_EXALLC.gz
C3_BASAL_CELL_CARCINOMA_EXALLC	Basal cell carcinoma (controls excluding all cancers)	II Neoplasms, from cancer register (ICD-O-3)	18982	287137	gs://finngen-public-data-r9/summary_stats/finngen_R9_C3_BASAL_CELL_CARCINOMA_EXALLC.gz	https://storage.googleapis.com/finngen-public-data-r9/summary_stats/finngen_R9_C3_BASAL_CELL_CARCINOMA_EXALLC.gz
C3_BASAL_CELL_CARCINOMA_INCLAVO_EXALLC	Basal cell carcinoma, including avohilmo (controls excluding all cancers)	II Neoplasms, from cancer register (ICD-O-3)	19522	286768	gs://finngen-public-data-r9/summary_stats/finngen_R9_C3_BASAL_CELL_CARCINOMA_INCLAVO_EXALLC.gz	https://storage.googleapis.com/finngen-public-data-r9/summary_stats/finngen_R9_C3_BASAL_CELL_CARCINOMA_INCLAVO_EXALLC.gz
C3_BILIARY_GALLBLADDER_EXALLC	Malignant neoplasm of intrahepatic ducts, biliary tract and gallbladder (controls excluding all cancers)	II Neoplasms, from cancer register (ICD-O-3)	1081	287137	gs://finngen-public-data-r9/summary_stats/finngen_R9_C3_BILIARY_GALLBLADDER_EXALLC.gz	https://storage.googleapis.com/finngen-public-data-r9/summary_stats/finngen_R9_C3_BILIARY_GALLBLADDER_EXALLC.gz
C3_BLADDER_EXALLC	Malignant neoplasm of bladder (controls excluding all cancers)	II Neoplasms, from cancer register (ICD-O-3)	2053	287137	gs://finngen-public-data-r9/summary_stats/finngen_R9_C3_BLADDER_EXALLC.gz	https://storage.googleapis.com/finngen-public-data-r9/summary_stats/finngen_R9_C3_BLADDER_EXALLC.gz
C3_BONE_CARTILAGE_EXALLC	Malignant neoplasm of bone and articular cartilage (controls excluding all cancers)	II Neoplasms, from cancer register (ICD-O-3)	206	287137	gs://finngen-public-data-r9/summary_stats/finngen_R9_C3_BONE_CARTILAGE_EXALLC.gz	https://storage.googleapis.com/finngen-public-data-r9/summary_stats/finngen_R9_C3_BONE_CARTILAGE_EXALLC.gz
C3_BRAIN_EXALLC	Malignant neoplasm of brain (controls excluding all cancers)	II Neoplasms, from cancer register (ICD-O-3)	764	287137	gs://finngen-public-data-r9/summary_stats/finngen_R9_C3_BRAIN_EXALLC.gz	https://storage.googleapis.com/finngen-public-data-r9/summary_stats/finngen_R9_C3_BRAIN_EXALLC.gz
C3_BREAST_ERNEG_EXALLC	Malignant neoplasm of breast, HER-negative (controls excluding all cancers)	II Neoplasms, from cancer register (ICD-O-3)	5965	167017	gs://finngen-public-data-r9/summary_stats/finngen_R9_C3_BREAST_ERNEG_EXALLC.gz	https://storage.googleapis.com/finngen-public-data-r9/summary_stats/finngen_R9_C3_BREAST_ERNEG_EXALLC.gz
C3_BREAST_ERPLUS_EXALLC	Malignant neoplasm of breast, HER-positive (controls excluding all cancers)	II Neoplasms, from cancer register (ICD-O-3)	9698	167017	gs://finngen-public-data-r9/summary_stats/finngen_R9_C3_BREAST_ERPLUS_EXALLC.gz	https://storage.googleapis.com/finngen-public-data-r9/summary_stats/finngen_R9_C3_BREAST_ERPLUS_EXALLC.gz
C3_BREAST_EXALLC	Malignant neoplasm of breast (controls excluding all cancers)	II Neoplasms, from cancer register (ICD-O-3)	15680	167189	gs://finngen-public-data-r9/summary_stats/finngen_R9_C3_BREAST_EXALLC.gz	https://storage.googleapis.com/finngen-public-data-r9/summary_stats/finngen_R9_C3_BREAST_EXALLC.gz
C3_BRONCHUS_LUNG_EXALLC	Malignant neoplasm of bronchus and lung (controls excluding all cancers)	II Neoplasms, from cancer register (ICD-O-3)	5842	287137	gs://finngen-public-data-r9/summary_stats/finngen_R9_C3_BRONCHUS_LUNG_EXALLC.gz	https://storage.googleapis.com/finngen-public-data-r9/summary_stats/finngen_R9_C3_BRONCHUS_LUNG_EXALLC.gz
C3_CANCER_EXALLC	Malignant neoplasm (controls excluding all cancers)	II Neoplasms, from cancer register (ICD-O-3)	77325	287137	gs://finngen-public-data-r9/summary_stats/finngen_R9_C3_CANCER_EXALLC.gz	https://storage.googleapis.com/finngen-public-data-r9/summary_stats/finngen_R9_C3_CANCER_EXALLC.gz
C3_CERVIX_ADENO_EXALLC	Adenocarcinomas of cervix (controls excluding all cancers)	II Neoplasms, from cancer register (ICD-O-3)	112	167189	gs://finngen-public-data-r9/summary_stats/finngen_R9_C3_CERVIX_ADENO_EXALLC.gz	https://storage.googleapis.com/finngen-public-data-r9/summary_stats/finngen_R9_C3_CERVIX_ADENO_EXALLC.gz
C3_CERVIX_SQUAM_EXALLC	Squamous cell neoplasms and carcinoma of cervix (controls excluding all cancers)	II Neoplasms, from cancer register (ICD-O-3)	164	167189	gs://finngen-public-data-r9/summary_stats/finngen_R9_C3_CERVIX_SQUAM_EXALLC.gz	https://storage.googleapis.com/finngen-public-data-r9/summary_stats/finngen_R9_C3_CERVIX_SQUAM_EXALLC.gz
C3_CERVIX_UTERI_EXALLC	Malignant neoplasm of cervix uteri (controls excluding all cancers)	II Neoplasms, from cancer register (ICD-O-3)	369	167189	gs://finngen-public-data-r9/summary_stats/finngen_R9_C3_CERVIX_UTERI_EXALLC.gz	https://storage.googleapis.com/finngen-public-data-r9/summary_stats/finngen_R9_C3_CERVIX_UTERI_EXALLC.gz
C3_CLL_EXALLC	Chronic lymphocytic leukaemia (controls excluding all cancers)	II Neoplasms, from cancer register (ICD-O-3)	624	287133	gs://finngen-public-data-r9/summary_stats/finngen_R9_C3_CLL_EXALLC.gz	https://storage.googleapis.com/finngen-public-data-r9/summary_stats/finngen_R9_C3_CLL_EXALLC.gz
C3_CML_EXALLC	Chronic myeloid leukaemia (controls excluding all cancers)	II Neoplasms, from cancer register (ICD-O-3)	106	287136	gs://finngen-public-data-r9/summary_stats/finngen_R9_C3_CML_EXALLC.gz	https://storage.googleapis.com/finngen-public-data-r9/summary_stats/finngen_R9_C3_CML_EXALLC.gz
C3_COLON_ADENO_EXALLC	Colon adenocarcinoma (controls excluding all cancers)	II Neoplasms, from cancer register (ICD-O-3)	3084	287137	gs://finngen-public-data-r9/summary_stats/finngen_R9_C3_COLON_ADENO_EXALLC.gz	https://storage.googleapis.com/finngen-public-data-r9/summary_stats/finngen_R9_C3_COLON_ADENO_EXALLC.gz
C3_COLON_EXALLC	Malignant neoplasm of colon (controls excluding all cancers)	II Neoplasms, from cancer register (ICD-O-3)	3935	287137	gs://finngen-public-data-r9/summary_stats/finngen_R9_C3_COLON_EXALLC.gz	https://storage.googleapis.com/finngen-public-data-r9/summary_stats/finngen_R9_C3_COLON_EXALLC.gz
C3_COLORECTAL_ADENO_EXALLC	Colorectal adenocarcinoma (controls excluding all cancers)	II Neoplasms, from cancer register (ICD-O-3)	5378	287137	gs://finngen-public-data-r9/summary_stats/finngen_R9_C3_COLORECTAL_ADENO_EXALLC.gz	https://storage.googleapis.com/finngen-public-data-r9/summary_stats/finngen_R9_C3_COLORECTAL_ADENO_EXALLC.gz
C3_COLORECTAL_EXALLC	Colorectal cancer (controls excluding all cancers)	II Neoplasms, from cancer register (ICD-O-3)	6509	287137	gs://finngen-public-data-r9/summary_stats/finngen_R9_C3_COLORECTAL_EXALLC.gz	https://storage.googleapis.com/finngen-public-data-r9/summary_stats/finngen_R9_C3_COLORECTAL_EXALLC.gz
C3_COLORECTAL_NEUROENDO_EXALLC	Colorectal neuroendocrine tumor and carcinoma (controls excluding all cancers)	II Neoplasms, from cancer register (ICD-O-3)	333	287137	gs://finngen-public-data-r9/summary_stats/finngen_R9_C3_COLORECTAL_NEUROENDO_EXALLC.gz	https://storage.googleapis.com/finngen-public-data-r9/summary_stats/finngen_R9_C3_COLORECTAL_NEUROENDO_EXALLC.gz
C3_CORPUS_UTERI_EXALLC	Malignant neoplasm of corpus uteri (controls excluding all cancers)	II Neoplasms, from cancer register (ICD-O-3)	1967	167189	gs://finngen-public-data-r9/summary_stats/finngen_R9_C3_CORPUS_UTERI_EXALLC.gz	https://storage.googleapis.com/finngen-public-data-r9/summary_stats/finngen_R9_C3_CORPUS_UTERI_EXALLC.gz
C3_DLBCL_EXALLC	Diffuse large B-cell lymphoma (controls excluding all cancers)	II Neoplasms, from cancer register (ICD-O-3)	1010	287137	gs://finngen-public-data-r9/summary_stats/finngen_R9_C3_DLBCL_EXALLC.gz	https://storage.googleapis.com/finngen-public-data-r9/summary_stats/finngen_R9_C3_DLBCL_EXALLC.gz
C3_EYE_ADNEXA_EXALLC	Malignant neoplasm of eye and adnexa (controls excluding all cancers)	II Neoplasms, from cancer register (ICD-O-3)	206	287137	gs://finngen-public-data-r9/summary_stats/finngen_R9_C3_EYE_ADNEXA_EXALLC.gz	https://storage.googleapis.com/finngen-public-data-r9/summary_stats/finngen_R9_C3_EYE_ADNEXA_EXALLC.gz
C3_FIBROSARCOMA_EXALLC	Fibrosarcoma (controls excluding all cancers)	II Neoplasms, from cancer register (ICD-O-3)	178	287137	gs://finngen-public-data-r9/summary_stats/finngen_R9_C3_FIBROSARCOMA_EXALLC.gz	https://storage.googleapis.com/finngen-public-data-r9/summary_stats/finngen_R9_C3_FIBROSARCOMA_EXALLC.gz
C3_GASTRINT_STROM_EXALLC	Gastrointestinal stromal tumor and sarcoma (controls excluding all cancers)	II Neoplasms, from cancer register (ICD-O-3)	243	287092	gs://finngen-public-data-r9/summary_stats/finngen_R9_C3_GASTRINT_STROM_EXALLC.gz	https://storage.googleapis.com/finngen-public-data-r9/summary_stats/finngen_R9_C3_GASTRINT_STROM_EXALLC.gz
C3_GBM_ASTROCYTOMA_EXALLC	Brain glioblastoma and astrocytoma (controls excluding all cancers)	II Neoplasms, from cancer register (ICD-O-3)	327	287137	gs://finngen-public-data-r9/summary_stats/finngen_R9_C3_GBM_ASTROCYTOMA_EXALLC.gz	https://storage.googleapis.com/finngen-public-data-r9/summary_stats/finngen_R9_C3_GBM_ASTROCYTOMA_EXALLC.gz
C3_GBM_EXALLC	Brain glioblastoma (controls excluding all cancers)	II Neoplasms, from cancer register (ICD-O-3)	243	287137	gs://finngen-public-data-r9/summary_stats/finngen_R9_C3_GBM_EXALLC.gz	https://storage.googleapis.com/finngen-public-data-r9/summary_stats/finngen_R9_C3_GBM_EXALLC.gz
C3_HEAD_AND_NECK_EXALLC	Malignant neoplasm of head and neck (controls excluding all cancers)	II Neoplasms, from cancer register (ICD-O-3)	2131	287137	gs://finngen-public-data-r9/summary_stats/finngen_R9_C3_HEAD_AND_NECK_EXALLC.gz	https://storage.googleapis.com/finngen-public-data-r9/summary_stats/finngen_R9_C3_HEAD_AND_NECK_EXALLC.gz
C3_HEPATOCELLU_CARC_EXALLC	Hepatocellular carcinoma (controls excluding all cancers)	II Neoplasms, from cancer register (ICD-O-3)	453	287137	gs://finngen-public-data-r9/summary_stats/finngen_R9_C3_HEPATOCELLU_CARC_EXALLC.gz	https://storage.googleapis.com/finngen-public-data-r9/summary_stats/finngen_R9_C3_HEPATOCELLU_CARC_EXALLC.gz
C3_HYPOPHARYNX_EXALLC	Malignant neoplasm of hypopharynx (controls excluding all cancers)	II Neoplasms, from cancer register (ICD-O-3)	88	287137	gs://finngen-public-data-r9/summary_stats/finngen_R9_C3_HYPOPHARYNX_EXALLC.gz	https://storage.googleapis.com/finngen-public-data-r9/summary_stats/finngen_R9_C3_HYPOPHARYNX_EXALLC.gz
C3_KIDNEY_CHROMOPHOBE_EXALLC	Chromophobe cell carcinoma of kidney (controls excluding all cancers)	II Neoplasms, from cancer register (ICD-O-3)	96	287137	gs://finngen-public-data-r9/summary_stats/finngen_R9_C3_KIDNEY_CHROMOPHOBE_EXALLC.gz	https://storage.googleapis.com/finngen-public-data-r9/summary_stats/finngen_R9_C3_KIDNEY_CHROMOPHOBE_EXALLC.gz
C3_KIDNEY_CLEAR_CELL_CARCINOMA_EXALLC	Clear cell adenocarcinoma of kidney (controls excluding all cancers)	II Neoplasms, from cancer register (ICD-O-3)	901	287137	gs://finngen-public-data-r9/summary_stats/finngen_R9_C3_KIDNEY_CLEAR_CELL_CARCINOMA_EXALLC.gz	https://storage.googleapis.com/finngen-public-data-r9/summary_stats/finngen_R9_C3_KIDNEY_CLEAR_CELL_CARCINOMA_EXALLC.gz
C3_KIDNEY_NOTRENALPELVIS_EXALLC	Malignant neoplasm of kidney, except renal pelvis (controls excluding all cancers)	II Neoplasms, from cancer register (ICD-O-3)	2223	287137	gs://finngen-public-data-r9/summary_stats/finngen_R9_C3_KIDNEY_NOTRENALPELVIS_EXALLC.gz	https://storage.googleapis.com/finngen-public-data-r9/summary_stats/finngen_R9_C3_KIDNEY_NOTRENALPELVIS_EXALLC.gz
C3_KIDNEY_PAPILLARYADENO_EXALLC	Adenocarcinoma and Papillary adenocarcinoma of kidney (controls excluding all cancers)	II Neoplasms, from cancer register (ICD-O-3)	212	287137	gs://finngen-public-data-r9/summary_stats/finngen_R9_C3_KIDNEY_PAPILLARYADENO_EXALLC.gz	https://storage.googleapis.com/finngen-public-data-r9/summary_stats/finngen_R9_C3_KIDNEY_PAPILLARYADENO_EXALLC.gz
C3_LEIOMYOSARCOMA_EXALLC	Leiomyosarcoma (controls excluding all cancers)	II Neoplasms, from cancer register (ICD-O-3)	171	287137	gs://finngen-public-data-r9/summary_stats/finngen_R9_C3_LEIOMYOSARCOMA_EXALLC.gz	https://storage.googleapis.com/finngen-public-data-r9/summary_stats/finngen_R9_C3_LEIOMYOSARCOMA_EXALLC.gz
C3_LIPOSARCOMA_EXALLC	Liposarcoma (controls excluding all cancers)	II Neoplasms, from cancer register (ICD-O-3)	156	287137	gs://finngen-public-data-r9/summary_stats/finngen_R9_C3_LIPOSARCOMA_EXALLC.gz	https://storage.googleapis.com/finngen-public-data-r9/summary_stats/finngen_R9_C3_LIPOSARCOMA_EXALLC.gz
C3_LIP_EXALLC	Malignant neoplasm of lip (controls excluding all cancers)	II Neoplasms, from cancer register (ICD-O-3)	204	287137	gs://finngen-public-data-r9/summary_stats/finngen_R9_C3_LIP_EXALLC.gz	https://storage.googleapis.com/finngen-public-data-r9/summary_stats/finngen_R9_C3_LIP_EXALLC.gz
C3_LUNG_NEUROENDO_EXALLC	Neuroendocrine tumor and carcinoma of lung (controls excluding all cancers)	II Neoplasms, from cancer register (ICD-O-3)	169	287137	gs://finngen-public-data-r9/summary_stats/finngen_R9_C3_LUNG_NEUROENDO_EXALLC.gz	https://storage.googleapis.com/finngen-public-data-r9/summary_stats/finngen_R9_C3_LUNG_NEUROENDO_EXALLC.gz
C3_LUNG_NONSMALL_EXALLC	Non-small cell lung cancer (controls excluding all cancers)	II Neoplasms, from cancer register (ICD-O-3)	4901	287137	gs://finngen-public-data-r9/summary_stats/finngen_R9_C3_LUNG_NONSMALL_EXALLC.gz	https://storage.googleapis.com/finngen-public-data-r9/summary_stats/finngen_R9_C3_LUNG_NONSMALL_EXALLC.gz
C3_MACROGLOBULINEMIA_EXALLC	Waldenstrom macroglobulinemia, lymphoplasmacytic lymphoma (controls excluding all cancers)	II Neoplasms, from cancer register (ICD-O-3)	87	287137	gs://finngen-public-data-r9/summary_stats/finngen_R9_C3_MACROGLOBULINEMIA_EXALLC.gz	https://storage.googleapis.com/finngen-public-data-r9/summary_stats/finngen_R9_C3_MACROGLOBULINEMIA_EXALLC.gz
C3_MANTLE_CELL_LYMPHOMA_EXALLC	Mantle cell lymphoma (controls excluding all cancers)	II Neoplasms, from cancer register (ICD-O-3)	199	287137	gs://finngen-public-data-r9/summary_stats/finngen_R9_C3_MANTLE_CELL_LYMPHOMA_EXALLC.gz	https://storage.googleapis.com/finngen-public-data-r9/summary_stats/finngen_R9_C3_MANTLE_CELL_LYMPHOMA_EXALLC.gz
C3_MARGINAL_ZONE_LYMPHOMA_EXALLC	Marginal zone B-cell lymphoma (controls excluding all cancers)	II Neoplasms, from cancer register (ICD-O-3)	192	287137	gs://finngen-public-data-r9/summary_stats/finngen_R9_C3_MARGINAL_ZONE_LYMPHOMA_EXALLC.gz	https://storage.googleapis.com/finngen-public-data-r9/summary_stats/finngen_R9_C3_MARGINAL_ZONE_LYMPHOMA_EXALLC.gz
C3_MELANOMA_EXALLC	Malignant melanoma (controls excluding all cancers)	II Neoplasms, from cancer register (ICD-O-3)	3960	286874	gs://finngen-public-data-r9/summary_stats/finngen_R9_C3_MELANOMA_EXALLC.gz	https://storage.googleapis.com/finngen-public-data-r9/summary_stats/finngen_R9_C3_MELANOMA_EXALLC.gz
C3_MELANOMA_SKIN_EXALLC	Malignant melanoma of skin (controls excluding all cancers)	II Neoplasms, from cancer register (ICD-O-3)	2993	287137	gs://finngen-public-data-r9/summary_stats/finngen_R9_C3_MELANOMA_SKIN_EXALLC.gz	https://storage.googleapis.com/finngen-public-data-r9/summary_stats/finngen_R9_C3_MELANOMA_SKIN_EXALLC.gz
C3_MENINGIOMA_EXALLC	Brain meningioma (controls excluding all cancers)	II Neoplasms, from cancer register (ICD-O-3)	1237	286377	gs://finngen-public-data-r9/summary_stats/finngen_R9_C3_MENINGIOMA_EXALLC.gz	https://storage.googleapis.com/finngen-public-data-r9/summary_stats/finngen_R9_C3_MENINGIOMA_EXALLC.gz
C3_MESOTHELIOMA_EXALLC	Mesothelioma (controls excluding all cancers)	II Neoplasms, from cancer register (ICD-O-3)	330	287137	gs://finngen-public-data-r9/summary_stats/finngen_R9_C3_MESOTHELIOMA_EXALLC.gz	https://storage.googleapis.com/finngen-public-data-r9/summary_stats/finngen_R9_C3_MESOTHELIOMA_EXALLC.gz
C3_MULT_MYELOMA_EXALLC	Multiple myeloma (controls excluding all cancers)	II Neoplasms, from cancer register (ICD-O-3)	585	287129	gs://finngen-public-data-r9/summary_stats/finngen_R9_C3_MULT_MYELOMA_EXALLC.gz	https://storage.googleapis.com/finngen-public-data-r9/summary_stats/finngen_R9_C3_MULT_MYELOMA_EXALLC.gz
C3_MYELODYSP_SYNDR_EXALLC	Myelodysplastic syndrome (controls excluding all cancers)	II Neoplasms, from cancer register (ICD-O-3)	179	287053	gs://finngen-public-data-r9/summary_stats/finngen_R9_C3_MYELODYSP_SYNDR_EXALLC.gz	https://storage.googleapis.com/finngen-public-data-r9/summary_stats/finngen_R9_C3_MYELODYSP_SYNDR_EXALLC.gz
C3_NASAL_CAVITY_SINUSES_EXALLC	Malignant neoplasm of nasal cavity and sinuses (controls excluding all cancers)	II Neoplasms, from cancer register (ICD-O-3)	149	287137	gs://finngen-public-data-r9/summary_stats/finngen_R9_C3_NASAL_CAVITY_SINUSES_EXALLC.gz	https://storage.googleapis.com/finngen-public-data-r9/summary_stats/finngen_R9_C3_NASAL_CAVITY_SINUSES_EXALLC.gz
C3_NONHODGKIN_EXALLC	Non-Hodgkin lymphoma, all (controls excluding all cancers)	II Neoplasms, from cancer register (ICD-O-3)	928	287137	gs://finngen-public-data-r9/summary_stats/finngen_R9_C3_NONHODGKIN_EXALLC.gz	https://storage.googleapis.com/finngen-public-data-r9/summary_stats/finngen_R9_C3_NONHODGKIN_EXALLC.gz
C3_NSCLC_ADENO_EXALLC	Non-small cell lung cancer, adenocarcinoma (controls excluding all cancers)	II Neoplasms, from cancer register (ICD-O-3)	1553	287137	gs://finngen-public-data-r9/summary_stats/finngen_R9_C3_NSCLC_ADENO_EXALLC.gz	https://storage.googleapis.com/finngen-public-data-r9/summary_stats/finngen_R9_C3_NSCLC_ADENO_EXALLC.gz
C3_NSCLC_SQUAM_EXALLC	Non-small cell lung cancer, squamous (controls excluding all cancers)	II Neoplasms, from cancer register (ICD-O-3)	1413	287137	gs://finngen-public-data-r9/summary_stats/finngen_R9_C3_NSCLC_SQUAM_EXALLC.gz	https://storage.googleapis.com/finngen-public-data-r9/summary_stats/finngen_R9_C3_NSCLC_SQUAM_EXALLC.gz
C3_OESOPHAGUS_EXALLC	Malignant neoplasm of oesophagus (controls excluding all cancers)	II Neoplasms, from cancer register (ICD-O-3)	566	287137	gs://finngen-public-data-r9/summary_stats/finngen_R9_C3_OESOPHAGUS_EXALLC.gz	https://storage.googleapis.com/finngen-public-data-r9/summary_stats/finngen_R9_C3_OESOPHAGUS_EXALLC.gz
C3_ORALCAVITY_EXALLC	Malignant neoplasm of oral cavity (controls excluding all cancers)	II Neoplasms, from cancer register (ICD-O-3)	779	287137	gs://finngen-public-data-r9/summary_stats/finngen_R9_C3_ORALCAVITY_EXALLC.gz	https://storage.googleapis.com/finngen-public-data-r9/summary_stats/finngen_R9_C3_ORALCAVITY_EXALLC.gz
C3_OTHER_SKIN_EXALLC	Other malignant neoplasms of skin (=non-melanoma skin cancer) (controls excluding all cancers)	II Neoplasms, from cancer register (ICD-O-3)	17958	287137	gs://finngen-public-data-r9/summary_stats/finngen_R9_C3_OTHER_SKIN_EXALLC.gz	https://storage.googleapis.com/finngen-public-data-r9/summary_stats/finngen_R9_C3_OTHER_SKIN_EXALLC.gz
C3_OVARY_ENDOMETROID_EXALLC	Endometroid carcinoma of ovary (controls excluding all cancers)	II Neoplasms, from cancer register (ICD-O-3)	222	167189	gs://finngen-public-data-r9/summary_stats/finngen_R9_C3_OVARY_ENDOMETROID_EXALLC.gz	https://storage.googleapis.com/finngen-public-data-r9/summary_stats/finngen_R9_C3_OVARY_ENDOMETROID_EXALLC.gz
C3_OVARY_EXALLC	Malignant neoplasm of ovary (controls excluding all cancers)	II Neoplasms, from cancer register (ICD-O-3)	1025	167189	gs://finngen-public-data-r9/summary_stats/finngen_R9_C3_OVARY_EXALLC.gz	https://storage.googleapis.com/finngen-public-data-r9/summary_stats/finngen_R9_C3_OVARY_EXALLC.gz
C3_OVARY_MUCINO_EXALLC	Mucinous and mucinous cystic tumor (controls excluding all cancers)	II Neoplasms, from cancer register (ICD-O-3)	115	167189	gs://finngen-public-data-r9/summary_stats/finngen_R9_C3_OVARY_MUCINO_EXALLC.gz	https://storage.googleapis.com/finngen-public-data-r9/summary_stats/finngen_R9_C3_OVARY_MUCINO_EXALLC.gz
C3_OVARY_SEROUS_EXALLC	Serous carcinoma of ovary (controls excluding all cancers)	II Neoplasms, from cancer register (ICD-O-3)	852	167189	gs://finngen-public-data-r9/summary_stats/finngen_R9_C3_OVARY_SEROUS_EXALLC.gz	https://storage.googleapis.com/finngen-public-data-r9/summary_stats/finngen_R9_C3_OVARY_SEROUS_EXALLC.gz
C3_PANCREAS_ADENO_DUCTAL_EXALLC	Adenocarcinoma and ductal carcinoma of pancreas (controls excluding all cancers)	II Neoplasms, from cancer register (ICD-O-3)	692	287137	gs://finngen-public-data-r9/summary_stats/finngen_R9_C3_PANCREAS_ADENO_DUCTAL_EXALLC.gz	https://storage.googleapis.com/finngen-public-data-r9/summary_stats/finngen_R9_C3_PANCREAS_ADENO_DUCTAL_EXALLC.gz
C3_PANCREAS_EXALLC	Malignant neoplasm of pancreas (controls excluding all cancers)	II Neoplasms, from cancer register (ICD-O-3)	1416	287137	gs://finngen-public-data-r9/summary_stats/finngen_R9_C3_PANCREAS_EXALLC.gz	https://storage.googleapis.com/finngen-public-data-r9/summary_stats/finngen_R9_C3_PANCREAS_EXALLC.gz
C3_PANCREAS_NEUROENDOCRINE_EXALLC	Neuroendocrine tumor and carcinoma of pancreas (controls excluding all cancers)	II Neoplasms, from cancer register (ICD-O-3)	122	287137	gs://finngen-public-data-r9/summary_stats/finngen_R9_C3_PANCREAS_NEUROENDOCRINE_EXALLC.gz	https://storage.googleapis.com/finngen-public-data-r9/summary_stats/finngen_R9_C3_PANCREAS_NEUROENDOCRINE_EXALLC.gz
C3_PAROTIDGLAND_EXALLC	Malignant neoplasm of parotid gland (controls excluding all cancers)	II Neoplasms, from cancer register (ICD-O-3)	175	287137	gs://finngen-public-data-r9/summary_stats/finngen_R9_C3_PAROTIDGLAND_EXALLC.gz	https://storage.googleapis.com/finngen-public-data-r9/summary_stats/finngen_R9_C3_PAROTIDGLAND_EXALLC.gz
C3_PROSTATE_EXALLC	Malignant neoplasm of prostate (controls excluding all cancers)	II Neoplasms, from cancer register (ICD-O-3)	13216	119948	gs://finngen-public-data-r9/summary_stats/finngen_R9_C3_PROSTATE_EXALLC.gz	https://storage.googleapis.com/finngen-public-data-r9/summary_stats/finngen_R9_C3_PROSTATE_EXALLC.gz
C3_RECTUM_ADENO	Adenocarcinoma and papilloma adenocarcinoma of rectum	II Neoplasms, from cancer register (ICD-O-3)	2333	374944	gs://finngen-public-data-r9/summary_stats/finngen_R9_C3_RECTUM_ADENO.gz	https://storage.googleapis.com/finngen-public-data-r9/summary_stats/finngen_R9_C3_RECTUM_ADENO.gz
C3_RECTUM_ADENO_MUCINO_EXALLC	Adenocarcinoma, papilloma adenocarcinoma and mucinous carcinomas of rectum (controls excluding all cancers)	II Neoplasms, from cancer register (ICD-O-3)	2437	287137	gs://finngen-public-data-r9/summary_stats/finngen_R9_C3_RECTUM_ADENO_MUCINO_EXALLC.gz	https://storage.googleapis.com/finngen-public-data-r9/summary_stats/finngen_R9_C3_RECTUM_ADENO_MUCINO_EXALLC.gz
C3_RECTUM_EXALLC	Malignant neoplasm of rectum (controls excluding all cancers)	II Neoplasms, from cancer register (ICD-O-3)	2361	287137	gs://finngen-public-data-r9/summary_stats/finngen_R9_C3_RECTUM_EXALLC.gz	https://storage.googleapis.com/finngen-public-data-r9/summary_stats/finngen_R9_C3_RECTUM_EXALLC.gz
C3_RENAL_PELVIS_EXALLC	Malignant neoplasm of renal pelvis (controls excluding all cancers)	II Neoplasms, from cancer register (ICD-O-3)	125	287137	gs://finngen-public-data-r9/summary_stats/finngen_R9_C3_RENAL_PELVIS_EXALLC.gz	https://storage.googleapis.com/finngen-public-data-r9/summary_stats/finngen_R9_C3_RENAL_PELVIS_EXALLC.gz
C3_SCLC_EXALLC	Small cell lung cancer (controls excluding all cancers)	II Neoplasms, from cancer register (ICD-O-3)	676	287137	gs://finngen-public-data-r9/summary_stats/finngen_R9_C3_SCLC_EXALLC.gz	https://storage.googleapis.com/finngen-public-data-r9/summary_stats/finngen_R9_C3_SCLC_EXALLC.gz
C3_SKIN_EXALLC	Malignant neoplasm of skin (controls excluding all cancers)	II Neoplasms, from cancer register (ICD-O-3)	20951	287137	gs://finngen-public-data-r9/summary_stats/finngen_R9_C3_SKIN_EXALLC.gz	https://storage.googleapis.com/finngen-public-data-r9/summary_stats/finngen_R9_C3_SKIN_EXALLC.gz
C3_SMALL_INTESTINE_EXALLC	Malignant neoplasm of small intestine (controls excluding all cancers)	II Neoplasms, from cancer register (ICD-O-3)	495	287137	gs://finngen-public-data-r9/summary_stats/finngen_R9_C3_SMALL_INTESTINE_EXALLC.gz	https://storage.googleapis.com/finngen-public-data-r9/summary_stats/finngen_R9_C3_SMALL_INTESTINE_EXALLC.gz
C3_SMALL_INTESTINE_NEUROENDOCRINE_EXALLC	Neuroendocrine tumor and carcinoma of small intestine (controls excluding all cancers)	II Neoplasms, from cancer register (ICD-O-3)	307	287137	gs://finngen-public-data-r9/summary_stats/finngen_R9_C3_SMALL_INTESTINE_NEUROENDOCRINE_EXALLC.gz	https://storage.googleapis.com/finngen-public-data-r9/summary_stats/finngen_R9_C3_SMALL_INTESTINE_NEUROENDOCRINE_EXALLC.gz
C3_SQUOMOUS_CELL_CARCINOMA_SKIN_EXALLC	Squamous cell neoplasms and carcinomas of the skin (controls excluding all cancers)	II Neoplasms, from cancer register (ICD-O-3)	3251	287137	gs://finngen-public-data-r9/summary_stats/finngen_R9_C3_SQUOMOUS_CELL_CARCINOMA_SKIN_EXALLC.gz	https://storage.googleapis.com/finngen-public-data-r9/summary_stats/finngen_R9_C3_SQUOMOUS_CELL_CARCINOMA_SKIN_EXALLC.gz
C3_STOMACH_ADENO_EXALLC	Adenocarcinoma and papillary adenocarcinoma of stomach (controls excluding all cancers)	II Neoplasms, from cancer register (ICD-O-3)	737	287137	gs://finngen-public-data-r9/summary_stats/finngen_R9_C3_STOMACH_ADENO_EXALLC.gz	https://storage.googleapis.com/finngen-public-data-r9/summary_stats/finngen_R9_C3_STOMACH_ADENO_EXALLC.gz
C3_STOMACH_EXALLC	Malignant neoplasm of stomach (controls excluding all cancers)	II Neoplasms, from cancer register (ICD-O-3)	1307	287137	gs://finngen-public-data-r9/summary_stats/finngen_R9_C3_STOMACH_EXALLC.gz	https://storage.googleapis.com/finngen-public-data-r9/summary_stats/finngen_R9_C3_STOMACH_EXALLC.gz
C3_STOMACH_NEUROENDOCRINE_EXALLC	Neuroendocrine tumor and carcinoma of stomach (controls excluding all cancers)	II Neoplasms, from cancer register (ICD-O-3)	111	287137	gs://finngen-public-data-r9/summary_stats/finngen_R9_C3_STOMACH_NEUROENDOCRINE_EXALLC.gz	https://storage.googleapis.com/finngen-public-data-r9/summary_stats/finngen_R9_C3_STOMACH_NEUROENDOCRINE_EXALLC.gz
C3_TESTIS_EXALLC	Malignant neoplasm of testis (controls excluding all cancers)	II Neoplasms, from cancer register (ICD-O-3)	407	119948	gs://finngen-public-data-r9/summary_stats/finngen_R9_C3_TESTIS_EXALLC.gz	https://storage.googleapis.com/finngen-public-data-r9/summary_stats/finngen_R9_C3_TESTIS_EXALLC.gz
C3_TESTIS_NONSEMINOMA_EXALLC	Non-seminoma of testis (controls excluding all cancers)	II Neoplasms, from cancer register (ICD-O-3)	159	119948	gs://finngen-public-data-r9/summary_stats/finngen_R9_C3_TESTIS_NONSEMINOMA_EXALLC.gz	https://storage.googleapis.com/finngen-public-data-r9/summary_stats/finngen_R9_C3_TESTIS_NONSEMINOMA_EXALLC.gz
C3_TESTIS_SEMINOMA_EXALLC	Seminoma of testis (controls excluding all cancers)	II Neoplasms, from cancer register (ICD-O-3)	265	119948	gs://finngen-public-data-r9/summary_stats/finngen_R9_C3_TESTIS_SEMINOMA_EXALLC.gz	https://storage.googleapis.com/finngen-public-data-r9/summary_stats/finngen_R9_C3_TESTIS_SEMINOMA_EXALLC.gz
C3_THYROID_FOLLICULAR_EXALLC	Follicular adenocarcinoma of thyroid gland (controls excluding all cancers)	II Neoplasms, from cancer register (ICD-O-3)	149	287137	gs://finngen-public-data-r9/summary_stats/finngen_R9_C3_THYROID_FOLLICULAR_EXALLC.gz	https://storage.googleapis.com/finngen-public-data-r9/summary_stats/finngen_R9_C3_THYROID_FOLLICULAR_EXALLC.gz
C3_THYROID_GLAND_EXALLC	Malignant neoplasm of thyroid gland (controls excluding all cancers)	II Neoplasms, from cancer register (ICD-O-3)	1783	287137	gs://finngen-public-data-r9/summary_stats/finngen_R9_C3_THYROID_GLAND_EXALLC.gz	https://storage.googleapis.com/finngen-public-data-r9/summary_stats/finngen_R9_C3_THYROID_GLAND_EXALLC.gz
C3_THYROID_PAPILLARY_ADENO_EXALLC	Papillary adenocarcinoma of thyroid gland (controls excluding all cancers)	II Neoplasms, from cancer register (ICD-O-3)	1386	287137	gs://finngen-public-data-r9/summary_stats/finngen_R9_C3_THYROID_PAPILLARY_ADENO_EXALLC.gz	https://storage.googleapis.com/finngen-public-data-r9/summary_stats/finngen_R9_C3_THYROID_PAPILLARY_ADENO_EXALLC.gz
C3_TONSIL_BASETONGUE	Malignant cancer of tonsil and base of tongue	II Neoplasms, from cancer register (ICD-O-3)	443	287137	gs://finngen-public-data-r9/summary_stats/finngen_R9_C3_TONSIL_BASETONGUE.gz	https://storage.googleapis.com/finngen-public-data-r9/summary_stats/finngen_R9_C3_TONSIL_BASETONGUE.gz
C3_URINARY_TRACT_EXALLC	Malignant neoplasm of urinary organs (controls excluding all cancers)	II Neoplasms, from cancer register (ICD-O-3)	2449	287137	gs://finngen-public-data-r9/summary_stats/finngen_R9_C3_URINARY_TRACT_EXALLC.gz	https://storage.googleapis.com/finngen-public-data-r9/summary_stats/finngen_R9_C3_URINARY_TRACT_EXALLC.gz
C3_VULVA_EXALLC	Malignant neoplasm of vulva (controls excluding all cancers)	II Neoplasms, from cancer register (ICD-O-3)	190	167189	gs://finngen-public-data-r9/summary_stats/finngen_R9_C3_VULVA_EXALLC.gz	https://storage.googleapis.com/finngen-public-data-r9/summary_stats/finngen_R9_C3_VULVA_EXALLC.gz
CAMPYLOENTERITIS	Campylobacter enteritis	I Certain infectious and parasitic diseases (AB1_)	701	371656	gs://finngen-public-data-r9/summary_stats/finngen_R9_CAMPYLOENTERITIS.gz	https://storage.googleapis.com/finngen-public-data-r9/summary_stats/finngen_R9_CAMPYLOENTERITIS.gz
CARDIAC_ARRHYTM	Cardiac arrhythmias	Comorbidities of COPD	67035	220224	gs://finngen-public-data-r9/summary_stats/finngen_R9_CARDIAC_ARRHYTM.gz	https://storage.googleapis.com/finngen-public-data-r9/summary_stats/finngen_R9_CARDIAC_ARRHYTM.gz
CD2_BENIGN_ADRENAL	Benign neoplasm: Adrenal gland	II Neoplasms from hospital discharges (CD2_)	1790	375487	gs://finngen-public-data-r9/summary_stats/finngen_R9_CD2_BENIGN_ADRENAL.gz	https://storage.googleapis.com/finngen-public-data-r9/summary_stats/finngen_R9_CD2_BENIGN_ADRENAL.gz
CD2_BENIGN_ANUS_ANAL_CANAL	Benign neoplasm: Anus and anal canal	II Neoplasms from hospital discharges (CD2_)	726	376551	gs://finngen-public-data-r9/summary_stats/finngen_R9_CD2_BENIGN_ANUS_ANAL_CANAL.gz	https://storage.googleapis.com/finngen-public-data-r9/summary_stats/finngen_R9_CD2_BENIGN_ANUS_ANAL_CANAL.gz
CD2_BENIGN_APPENDIX	Benign neoplasm: Appendix	II Neoplasms from hospital discharges (CD2_)	251	377026	gs://finngen-public-data-r9/summary_stats/finngen_R9_CD2_BENIGN_APPENDIX.gz	https://storage.googleapis.com/finngen-public-data-r9/summary_stats/finngen_R9_CD2_BENIGN_APPENDIX.gz
CD2_BENIGN_ASCENDING_COLON	Benign neoplasm: Ascending colon	II Neoplasms from hospital discharges (CD2_)	3177	374100	gs://finngen-public-data-r9/summary_stats/finngen_R9_CD2_BENIGN_ASCENDING_COLON.gz	https://storage.googleapis.com/finngen-public-data-r9/summary_stats/finngen_R9_CD2_BENIGN_ASCENDING_COLON.gz
CD2_BENIGN_BLADDER	Benign neoplasm: Bladder	II Neoplasms from hospital discharges (CD2_)	239	377038	gs://finngen-public-data-r9/summary_stats/finngen_R9_CD2_BENIGN_BLADDER.gz	https://storage.googleapis.com/finngen-public-data-r9/summary_stats/finngen_R9_CD2_BENIGN_BLADDER.gz
CD2_BENIGN_BONE_CARTILAGE	Benign neoplasm of bone and articular cartilage	II Neoplasms from hospital discharges (CD2_)	2335	374942	gs://finngen-public-data-r9/summary_stats/finngen_R9_CD2_BENIGN_BONE_CARTILAGE.gz	https://storage.googleapis.com/finngen-public-data-r9/summary_stats/finngen_R9_CD2_BENIGN_BONE_CARTILAGE.gz
CD2_BENIGN_BONE_CARTILAGE_NOS	Benign neoplasm: Bone and articular cartilage, unspecified	II Neoplasms from hospital discharges (CD2_)	192	377085	gs://finngen-public-data-r9/summary_stats/finngen_R9_CD2_BENIGN_BONE_CARTILAGE_NOS.gz	https://storage.googleapis.com/finngen-public-data-r9/summary_stats/finngen_R9_CD2_BENIGN_BONE_CARTILAGE_NOS.gz
CD2_BENIGN_BONE_LONG_LOWER	Benign neoplasm: Long bones of lower limb	II Neoplasms from hospital discharges (CD2_)	837	376440	gs://finngen-public-data-r9/summary_stats/finngen_R9_CD2_BENIGN_BONE_LONG_LOWER.gz	https://storage.googleapis.com/finngen-public-data-r9/summary_stats/finngen_R9_CD2_BENIGN_BONE_LONG_LOWER.gz
CD2_BENIGN_BONE_LOWER_JAW	Benign neoplasm: Lower jaw bone	II Neoplasms from hospital discharges (CD2_)	114	377163	gs://finngen-public-data-r9/summary_stats/finngen_R9_CD2_BENIGN_BONE_LOWER_JAW.gz	https://storage.googleapis.com/finngen-public-data-r9/summary_stats/finngen_R9_CD2_BENIGN_BONE_LOWER_JAW.gz
CD2_BENIGN_BONE_SCAPULA_LONG_UPPER	Benign neoplasm: Scapula and long bones of upper limb	II Neoplasms from hospital discharges (CD2_)	254	377023	gs://finngen-public-data-r9/summary_stats/finngen_R9_CD2_BENIGN_BONE_SCAPULA_LONG_UPPER.gz	https://storage.googleapis.com/finngen-public-data-r9/summary_stats/finngen_R9_CD2_BENIGN_BONE_SCAPULA_LONG_UPPER.gz
CD2_BENIGN_BONE_SHORT_LOWER	Benign neoplasm: Short bones of lower limb	II Neoplasms from hospital discharges (CD2_)	262	377015	gs://finngen-public-data-r9/summary_stats/finngen_R9_CD2_BENIGN_BONE_SHORT_LOWER.gz	https://storage.googleapis.com/finngen-public-data-r9/summary_stats/finngen_R9_CD2_BENIGN_BONE_SHORT_LOWER.gz
CD2_BENIGN_BONE_SHORT_UPPER	Benign neoplasm: Short bones of upper limb	II Neoplasms from hospital discharges (CD2_)	397	376880	gs://finngen-public-data-r9/summary_stats/finngen_R9_CD2_BENIGN_BONE_SHORT_UPPER.gz	https://storage.googleapis.com/finngen-public-data-r9/summary_stats/finngen_R9_CD2_BENIGN_BONE_SHORT_UPPER.gz
CD2_BENIGN_BONE_SKULL_FACE	Benign neoplasm: Bones of skull and face	II Neoplasms from hospital discharges (CD2_)	234	377043	gs://finngen-public-data-r9/summary_stats/finngen_R9_CD2_BENIGN_BONE_SKULL_FACE.gz	https://storage.googleapis.com/finngen-public-data-r9/summary_stats/finngen_R9_CD2_BENIGN_BONE_SKULL_FACE.gz
CD2_BENIGN_BRAIN_CNS	Benign neoplasm of brain and other parts of central nervous system	II Neoplasms from hospital discharges (CD2_)	1751	375526	gs://finngen-public-data-r9/summary_stats/finngen_R9_CD2_BENIGN_BRAIN_CNS.gz	https://storage.googleapis.com/finngen-public-data-r9/summary_stats/finngen_R9_CD2_BENIGN_BRAIN_CNS.gz
CD2_BENIGN_BRAIN_INFRATENT	Benign neoplasm: Brain, infratentorial	II Neoplasms from hospital discharges (CD2_)	145	377132	gs://finngen-public-data-r9/summary_stats/finngen_R9_CD2_BENIGN_BRAIN_INFRATENT.gz	https://storage.googleapis.com/finngen-public-data-r9/summary_stats/finngen_R9_CD2_BENIGN_BRAIN_INFRATENT.gz
CD2_BENIGN_BRAIN_NOS	Benign neoplasm: Brain, unspecified	II Neoplasms from hospital discharges (CD2_)	157	377120	gs://finngen-public-data-r9/summary_stats/finngen_R9_CD2_BENIGN_BRAIN_NOS.gz	https://storage.googleapis.com/finngen-public-data-r9/summary_stats/finngen_R9_CD2_BENIGN_BRAIN_NOS.gz
CD2_BENIGN_BRAIN_SUPRATENT	Benign neoplasm: Brain, supratentorial	II Neoplasms from hospital discharges (CD2_)	419	376858	gs://finngen-public-data-r9/summary_stats/finngen_R9_CD2_BENIGN_BRAIN_SUPRATENT.gz	https://storage.googleapis.com/finngen-public-data-r9/summary_stats/finngen_R9_CD2_BENIGN_BRAIN_SUPRATENT.gz
CD2_BENIGN_BREAST	Benign neoplasm of breast	II Neoplasms from hospital discharges (CD2_)	3574	207296	gs://finngen-public-data-r9/summary_stats/finngen_R9_CD2_BENIGN_BREAST.gz	https://storage.googleapis.com/finngen-public-data-r9/summary_stats/finngen_R9_CD2_BENIGN_BREAST.gz
CD2_BENIGN_BRONCHUS_LUNG	Benign neoplasm: Bronchus and lung	II Neoplasms from hospital discharges (CD2_)	331	376946	gs://finngen-public-data-r9/summary_stats/finngen_R9_CD2_BENIGN_BRONCHUS_LUNG.gz	https://storage.googleapis.com/finngen-public-data-r9/summary_stats/finngen_R9_CD2_BENIGN_BRONCHUS_LUNG.gz
CD2_BENIGN_CAECUM	Benign neoplasm: Caecum	II Neoplasms from hospital discharges (CD2_)	2463	374814	gs://finngen-public-data-r9/summary_stats/finngen_R9_CD2_BENIGN_CAECUM.gz	https://storage.googleapis.com/finngen-public-data-r9/summary_stats/finngen_R9_CD2_BENIGN_CAECUM.gz
CD2_BENIGN_CERVIX_UTERI	Other benign neoplasm of uterus: Cervix uteri	II Neoplasms from hospital discharges (CD2_)	146	210724	gs://finngen-public-data-r9/summary_stats/finngen_R9_CD2_BENIGN_CERVIX_UTERI.gz	https://storage.googleapis.com/finngen-public-data-r9/summary_stats/finngen_R9_CD2_BENIGN_CERVIX_UTERI.gz
CD2_BENIGN_CHOROID	Benign neoplasm: Choroid	II Neoplasms from hospital discharges (CD2_)	1324	375953	gs://finngen-public-data-r9/summary_stats/finngen_R9_CD2_BENIGN_CHOROID.gz	https://storage.googleapis.com/finngen-public-data-r9/summary_stats/finngen_R9_CD2_BENIGN_CHOROID.gz
CD2_BENIGN_CNS_NOS	Benign neoplasm: Central nervous system, other parts/unspecified	II Neoplasms from hospital discharges (CD2_)	90	377187	gs://finngen-public-data-r9/summary_stats/finngen_R9_CD2_BENIGN_CNS_NOS.gz	https://storage.googleapis.com/finngen-public-data-r9/summary_stats/finngen_R9_CD2_BENIGN_CNS_NOS.gz
CD2_BENIGN_COLON	Benign neoplasm: Colon	II Neoplasms from hospital discharges (CD2_)	16445	360832	gs://finngen-public-data-r9/summary_stats/finngen_R9_CD2_BENIGN_COLON.gz	https://storage.googleapis.com/finngen-public-data-r9/summary_stats/finngen_R9_CD2_BENIGN_COLON.gz
CD2_BENIGN_COLON_NOS	Benign neoplasm: Colon, unspecified	II Neoplasms from hospital discharges (CD2_)	7013	370264	gs://finngen-public-data-r9/summary_stats/finngen_R9_CD2_BENIGN_COLON_NOS.gz	https://storage.googleapis.com/finngen-public-data-r9/summary_stats/finngen_R9_CD2_BENIGN_COLON_NOS.gz
CD2_BENIGN_COLORECANI	Benign neoplasm of colon, rectum, anus and anal canal	II Neoplasms from hospital discharges (CD2_)	20336	356941	gs://finngen-public-data-r9/summary_stats/finngen_R9_CD2_BENIGN_COLORECANI.gz	https://storage.googleapis.com/finngen-public-data-r9/summary_stats/finngen_R9_CD2_BENIGN_COLORECANI.gz
CD2_BENIGN_CONJUNCTIVA	Benign neoplasm: Conjunctiva	II Neoplasms from hospital discharges (CD2_)	824	376453	gs://finngen-public-data-r9/summary_stats/finngen_R9_CD2_BENIGN_CONJUNCTIVA.gz	https://storage.googleapis.com/finngen-public-data-r9/summary_stats/finngen_R9_CD2_BENIGN_CONJUNCTIVA.gz
CD2_BENIGN_CONNECTIVE_SOFT	Other benign neoplasms of connective and other soft tissue	II Neoplasms from hospital discharges (CD2_)	2857	374420	gs://finngen-public-data-r9/summary_stats/finngen_R9_CD2_BENIGN_CONNECTIVE_SOFT.gz	https://storage.googleapis.com/finngen-public-data-r9/summary_stats/finngen_R9_CD2_BENIGN_CONNECTIVE_SOFT.gz
CD2_BENIGN_CONNSOFT_THX	Benign neoplasm: Connective and other soft tissue of thorax	II Neoplasms from hospital discharges (CD2_)	115	377162	gs://finngen-public-data-r9/summary_stats/finngen_R9_CD2_BENIGN_CONNSOFT_THX.gz	https://storage.googleapis.com/finngen-public-data-r9/summary_stats/finngen_R9_CD2_BENIGN_CONNSOFT_THX.gz
CD2_BENIGN_CONNSOFT_TRUNK	Benign neoplasm: Connective and other soft tissue of trunk, unspecified	II Neoplasms from hospital discharges (CD2_)	163	377114	gs://finngen-public-data-r9/summary_stats/finngen_R9_CD2_BENIGN_CONNSOFT_TRUNK.gz	https://storage.googleapis.com/finngen-public-data-r9/summary_stats/finngen_R9_CD2_BENIGN_CONNSOFT_TRUNK.gz
CD2_BENIGN_CONNSOFT_UPPERLIMB	Benign neoplasm: Connective and other soft tissue of upper limb, including shoulder	II Neoplasms from hospital discharges (CD2_)	1156	376121	gs://finngen-public-data-r9/summary_stats/finngen_R9_CD2_BENIGN_CONNSOFT_UPPERLIMB.gz	https://storage.googleapis.com/finngen-public-data-r9/summary_stats/finngen_R9_CD2_BENIGN_CONNSOFT_UPPERLIMB.gz
CD2_BENIGN_CORPUS_UTERI	Other benign neoplasm of uterus: Corpus uteri	II Neoplasms from hospital discharges (CD2_)	177	210693	gs://finngen-public-data-r9/summary_stats/finngen_R9_CD2_BENIGN_CORPUS_UTERI.gz	https://storage.googleapis.com/finngen-public-data-r9/summary_stats/finngen_R9_CD2_BENIGN_CORPUS_UTERI.gz
CD2_BENIGN_CRANIAL_NERVE	Benign neoplasm: Cranial nerves	II Neoplasms from hospital discharges (CD2_)	710	376567	gs://finngen-public-data-r9/summary_stats/finngen_R9_CD2_BENIGN_CRANIAL_NERVE.gz	https://storage.googleapis.com/finngen-public-data-r9/summary_stats/finngen_R9_CD2_BENIGN_CRANIAL_NERVE.gz
CD2_BENIGN_DESCENDING_COLON	Benign neoplasm: Descending colon	II Neoplasms from hospital discharges (CD2_)	1571	375706	gs://finngen-public-data-r9/summary_stats/finngen_R9_CD2_BENIGN_DESCENDING_COLON.gz	https://storage.googleapis.com/finngen-public-data-r9/summary_stats/finngen_R9_CD2_BENIGN_DESCENDING_COLON.gz
CD2_BENIGN_DIGESTIVE_NOS	Benign neoplasm: Ill-defined sites within the digestive system	II Neoplasms from hospital discharges (CD2_)	146	377131	gs://finngen-public-data-r9/summary_stats/finngen_R9_CD2_BENIGN_DIGESTIVE_NOS.gz	https://storage.googleapis.com/finngen-public-data-r9/summary_stats/finngen_R9_CD2_BENIGN_DIGESTIVE_NOS.gz
CD2_BENIGN_DUODENUM	Benign neoplasm: Duodenum	II Neoplasms from hospital discharges (CD2_)	627	376650	gs://finngen-public-data-r9/summary_stats/finngen_R9_CD2_BENIGN_DUODENUM.gz	https://storage.googleapis.com/finngen-public-data-r9/summary_stats/finngen_R9_CD2_BENIGN_DUODENUM.gz
CD2_BENIGN_EAR_NASAL_SINUS	Benign neoplasm: Middle ear, nasal cavity and accessory sinuses	II Neoplasms from hospital discharges (CD2_)	1046	376231	gs://finngen-public-data-r9/summary_stats/finngen_R9_CD2_BENIGN_EAR_NASAL_SINUS.gz	https://storage.googleapis.com/finngen-public-data-r9/summary_stats/finngen_R9_CD2_BENIGN_EAR_NASAL_SINUS.gz
CD2_BENIGN_EAR_RESP	Benign neoplasm of middle ear and respiratory system	II Neoplasms from hospital discharges (CD2_)	2271	375006	gs://finngen-public-data-r9/summary_stats/finngen_R9_CD2_BENIGN_EAR_RESP.gz	https://storage.googleapis.com/finngen-public-data-r9/summary_stats/finngen_R9_CD2_BENIGN_EAR_RESP.gz
CD2_BENIGN_ENDOCRINE_NOS	Benign neoplasm: Endocrine gland, other/unspecified	II Neoplasms from hospital discharges (CD2_)	93	377184	gs://finngen-public-data-r9/summary_stats/finngen_R9_CD2_BENIGN_ENDOCRINE_NOS.gz	https://storage.googleapis.com/finngen-public-data-r9/summary_stats/finngen_R9_CD2_BENIGN_ENDOCRINE_NOS.gz
CD2_BENIGN_ENDOCRINE_OTH	Benign neoplasm of other and unspecified endocrine glands	II Neoplasms from hospital discharges (CD2_)	3544	373733	gs://finngen-public-data-r9/summary_stats/finngen_R9_CD2_BENIGN_ENDOCRINE_OTH.gz	https://storage.googleapis.com/finngen-public-data-r9/summary_stats/finngen_R9_CD2_BENIGN_ENDOCRINE_OTH.gz
CD2_BENIGN_ENDOCRINE_PANCREAS	Benign neoplasm: Endocrine pancreas	II Neoplasms from hospital discharges (CD2_)	135	377142	gs://finngen-public-data-r9/summary_stats/finngen_R9_CD2_BENIGN_ENDOCRINE_PANCREAS.gz	https://storage.googleapis.com/finngen-public-data-r9/summary_stats/finngen_R9_CD2_BENIGN_ENDOCRINE_PANCREAS.gz
CD2_BENIGN_EPIDIDYMIS	Benign neoplasm: Epididymis	II Neoplasms from hospital discharges (CD2_)	85	166322	gs://finngen-public-data-r9/summary_stats/finngen_R9_CD2_BENIGN_EPIDIDYMIS.gz	https://storage.googleapis.com/finngen-public-data-r9/summary_stats/finngen_R9_CD2_BENIGN_EPIDIDYMIS.gz
CD2_BENIGN_EYE	Benign neoplasm of eye and adnexa	II Neoplasms from hospital discharges (CD2_)	2555	374722	gs://finngen-public-data-r9/summary_stats/finngen_R9_CD2_BENIGN_EYE.gz	https://storage.googleapis.com/finngen-public-data-r9/summary_stats/finngen_R9_CD2_BENIGN_EYE.gz
CD2_BENIGN_FEMALE_GEN_OTH	Benign neoplasm of other and unspecified female genital organs	II Neoplasms from hospital discharges (CD2_)	1151	209719	gs://finngen-public-data-r9/summary_stats/finngen_R9_CD2_BENIGN_FEMALE_GEN_OTH.gz	https://storage.googleapis.com/finngen-public-data-r9/summary_stats/finngen_R9_CD2_BENIGN_FEMALE_GEN_OTH.gz
CD2_BENIGN_FLOOROFMOUTH	Benign neoplasm: Floor of mouth	II Neoplasms from hospital discharges (CD2_)	91	377186	gs://finngen-public-data-r9/summary_stats/finngen_R9_CD2_BENIGN_FLOOROFMOUTH.gz	https://storage.googleapis.com/finngen-public-data-r9/summary_stats/finngen_R9_CD2_BENIGN_FLOOROFMOUTH.gz
CD2_BENIGN_HEAMANGIOMA_LYMPHANGIOMA	Haemangioma and lymphangioma, any site	II Neoplasms from hospital discharges (CD2_)	2488	374789	gs://finngen-public-data-r9/summary_stats/finngen_R9_CD2_BENIGN_HEAMANGIOMA_LYMPHANGIOMA.gz	https://storage.googleapis.com/finngen-public-data-r9/summary_stats/finngen_R9_CD2_BENIGN_HEAMANGIOMA_LYMPHANGIOMA.gz
CD2_BENIGN_HEART	Benign neoplasm: Heart	II Neoplasms from hospital discharges (CD2_)	81	377196	gs://finngen-public-data-r9/summary_stats/finngen_R9_CD2_BENIGN_HEART.gz	https://storage.googleapis.com/finngen-public-data-r9/summary_stats/finngen_R9_CD2_BENIGN_HEART.gz
CD2_BENIGN_HEMANGIOMA	Haemangioma, any site	II Neoplasms from hospital discharges (CD2_)	2292	374985	gs://finngen-public-data-r9/summary_stats/finngen_R9_CD2_BENIGN_HEMANGIOMA.gz	https://storage.googleapis.com/finngen-public-data-r9/summary_stats/finngen_R9_CD2_BENIGN_HEMANGIOMA.gz
CD2_BENIGN_HYPOPHARYNX	Benign neoplasm: Hypopharynx	II Neoplasms from hospital discharges (CD2_)	117	377160	gs://finngen-public-data-r9/summary_stats/finngen_R9_CD2_BENIGN_HYPOPHARYNX.gz	https://storage.googleapis.com/finngen-public-data-r9/summary_stats/finngen_R9_CD2_BENIGN_HYPOPHARYNX.gz
CD2_BENIGN_INTRATHORACIC	Benign neoplasm of other and unspecified intrathoracic organs	II Neoplasms from hospital discharges (CD2_)	280	376997	gs://finngen-public-data-r9/summary_stats/finngen_R9_CD2_BENIGN_INTRATHORACIC.gz	https://storage.googleapis.com/finngen-public-data-r9/summary_stats/finngen_R9_CD2_BENIGN_INTRATHORACIC.gz
CD2_BENIGN_KIDNEY	Benign neoplasm: Kidney	II Neoplasms from hospital discharges (CD2_)	801	376476	gs://finngen-public-data-r9/summary_stats/finngen_R9_CD2_BENIGN_KIDNEY.gz	https://storage.googleapis.com/finngen-public-data-r9/summary_stats/finngen_R9_CD2_BENIGN_KIDNEY.gz
CD2_BENIGN_LARYNX	Benign neoplasm: Larynx	II Neoplasms from hospital discharges (CD2_)	887	376390	gs://finngen-public-data-r9/summary_stats/finngen_R9_CD2_BENIGN_LARYNX.gz	https://storage.googleapis.com/finngen-public-data-r9/summary_stats/finngen_R9_CD2_BENIGN_LARYNX.gz
CD2_BENIGN_LEIOMYOMA_UTERI	Leiomyoma of uterus	II Neoplasms from hospital discharges (CD2_)	31661	179209	gs://finngen-public-data-r9/summary_stats/finngen_R9_CD2_BENIGN_LEIOMYOMA_UTERI.gz	https://storage.googleapis.com/finngen-public-data-r9/summary_stats/finngen_R9_CD2_BENIGN_LEIOMYOMA_UTERI.gz
CD2_BENIGN_LIP	Benign neoplasm: Lip	II Neoplasms from hospital discharges (CD2_)	589	376688	gs://finngen-public-data-r9/summary_stats/finngen_R9_CD2_BENIGN_LIP.gz	https://storage.googleapis.com/finngen-public-data-r9/summary_stats/finngen_R9_CD2_BENIGN_LIP.gz
CD2_BENIGN_LIPOMATOUS	Benign lipomatous neoplasm	II Neoplasms from hospital discharges (CD2_)	9431	367846	gs://finngen-public-data-r9/summary_stats/finngen_R9_CD2_BENIGN_LIPOMATOUS.gz	https://storage.googleapis.com/finngen-public-data-r9/summary_stats/finngen_R9_CD2_BENIGN_LIPOMATOUS.gz
CD2_BENIGN_LIPO_NOS	Benign lipomatous neoplasm of other sites/unspecified	II Neoplasms from hospital discharges (CD2_)	2576	374701	gs://finngen-public-data-r9/summary_stats/finngen_R9_CD2_BENIGN_LIPO_NOS.gz	https://storage.googleapis.com/finngen-public-data-r9/summary_stats/finngen_R9_CD2_BENIGN_LIPO_NOS.gz
CD2_BENIGN_LIPO_SKIN_HEADFACENECK	Benign lipomatous neoplasm of skin and subcutaneous tissue of head, face and neck	II Neoplasms from hospital discharges (CD2_)	1745	375532	gs://finngen-public-data-r9/summary_stats/finngen_R9_CD2_BENIGN_LIPO_SKIN_HEADFACENECK.gz	https://storage.googleapis.com/finngen-public-data-r9/summary_stats/finngen_R9_CD2_BENIGN_LIPO_SKIN_HEADFACENECK.gz
CD2_BENIGN_LIPO_SKIN_LIMBS	Benign lipomatous neoplasm of skin and subcutaneous tissue of limbs	II Neoplasms from hospital discharges (CD2_)	2159	375118	gs://finngen-public-data-r9/summary_stats/finngen_R9_CD2_BENIGN_LIPO_SKIN_LIMBS.gz	https://storage.googleapis.com/finngen-public-data-r9/summary_stats/finngen_R9_CD2_BENIGN_LIPO_SKIN_LIMBS.gz
CD2_BENIGN_LIPO_SKIN_NOS	Benign lipomatous neoplasm of skin and subcutaneous tissue of other and unspecified sites	II Neoplasms from hospital discharges (CD2_)	183	377094	gs://finngen-public-data-r9/summary_stats/finngen_R9_CD2_BENIGN_LIPO_SKIN_NOS.gz	https://storage.googleapis.com/finngen-public-data-r9/summary_stats/finngen_R9_CD2_BENIGN_LIPO_SKIN_NOS.gz
CD2_BENIGN_LIPO_SKIN_TRUNK	Benign lipomatous neoplasm of skin and subcutaneous tissue of trunk	II Neoplasms from hospital discharges (CD2_)	3754	373523	gs://finngen-public-data-r9/summary_stats/finngen_R9_CD2_BENIGN_LIPO_SKIN_TRUNK.gz	https://storage.googleapis.com/finngen-public-data-r9/summary_stats/finngen_R9_CD2_BENIGN_LIPO_SKIN_TRUNK.gz
CD2_BENIGN_LIVER	Benign neoplasm: Liver	II Neoplasms from hospital discharges (CD2_)	491	376786	gs://finngen-public-data-r9/summary_stats/finngen_R9_CD2_BENIGN_LIVER.gz	https://storage.googleapis.com/finngen-public-data-r9/summary_stats/finngen_R9_CD2_BENIGN_LIVER.gz
CD2_BENIGN_LIVE_BILE	Benign neoplasm: Liver/bile ducts	II Neoplasms from hospital discharges (CD2_)	551	376726	gs://finngen-public-data-r9/summary_stats/finngen_R9_CD2_BENIGN_LIVE_BILE.gz	https://storage.googleapis.com/finngen-public-data-r9/summary_stats/finngen_R9_CD2_BENIGN_LIVE_BILE.gz
CD2_BENIGN_LYMPHANGIOMA	Lymphangioma, anys site	II Neoplasms from hospital discharges (CD2_)	210	377067	gs://finngen-public-data-r9/summary_stats/finngen_R9_CD2_BENIGN_LYMPHANGIOMA.gz	https://storage.googleapis.com/finngen-public-data-r9/summary_stats/finngen_R9_CD2_BENIGN_LYMPHANGIOMA.gz
CD2_BENIGN_MALE_GEN	Benign neoplasm of male genital organs	II Neoplasms from hospital discharges (CD2_)	540	165867	gs://finngen-public-data-r9/summary_stats/finngen_R9_CD2_BENIGN_MALE_GEN.gz	https://storage.googleapis.com/finngen-public-data-r9/summary_stats/finngen_R9_CD2_BENIGN_MALE_GEN.gz
CD2_BENIGN_MEDIASTINUM	Benign neoplasm: Mediastinum	II Neoplasms from hospital discharges (CD2_)	86	377191	gs://finngen-public-data-r9/summary_stats/finngen_R9_CD2_BENIGN_MEDIASTINUM.gz	https://storage.googleapis.com/finngen-public-data-r9/summary_stats/finngen_R9_CD2_BENIGN_MEDIASTINUM.gz
CD2_BENIGN_MELANOCYTIC	Melanocytic naevi	II Neoplasms from hospital discharges (CD2_)	8900	368377	gs://finngen-public-data-r9/summary_stats/finngen_R9_CD2_BENIGN_MELANOCYTIC.gz	https://storage.googleapis.com/finngen-public-data-r9/summary_stats/finngen_R9_CD2_BENIGN_MELANOCYTIC.gz
CD2_BENIGN_MELANOCYTIC_EAR	Melanocytic naevi of ear and external auricular canal	II Neoplasms from hospital discharges (CD2_)	143	377134	gs://finngen-public-data-r9/summary_stats/finngen_R9_CD2_BENIGN_MELANOCYTIC_EAR.gz	https://storage.googleapis.com/finngen-public-data-r9/summary_stats/finngen_R9_CD2_BENIGN_MELANOCYTIC_EAR.gz
CD2_BENIGN_MELANOCYTIC_EYELID	Melanocytic naevi of eyelid, including canthus	II Neoplasms from hospital discharges (CD2_)	223	377054	gs://finngen-public-data-r9/summary_stats/finngen_R9_CD2_BENIGN_MELANOCYTIC_EYELID.gz	https://storage.googleapis.com/finngen-public-data-r9/summary_stats/finngen_R9_CD2_BENIGN_MELANOCYTIC_EYELID.gz
CD2_BENIGN_MELANOCYTIC_FACE	Melanocytic naevi of other and unspecified parts of face	II Neoplasms from hospital discharges (CD2_)	1574	375703	gs://finngen-public-data-r9/summary_stats/finngen_R9_CD2_BENIGN_MELANOCYTIC_FACE.gz	https://storage.googleapis.com/finngen-public-data-r9/summary_stats/finngen_R9_CD2_BENIGN_MELANOCYTIC_FACE.gz
CD2_BENIGN_MELANOCYTIC_LIP	Melanocytic naevi of lip	II Neoplasms from hospital discharges (CD2_)	224	377053	gs://finngen-public-data-r9/summary_stats/finngen_R9_CD2_BENIGN_MELANOCYTIC_LIP.gz	https://storage.googleapis.com/finngen-public-data-r9/summary_stats/finngen_R9_CD2_BENIGN_MELANOCYTIC_LIP.gz
CD2_BENIGN_MELANOCYTIC_LOWERLIMB	Melanocytic naevi of lower limb, including hip	II Neoplasms from hospital discharges (CD2_)	1108	376169	gs://finngen-public-data-r9/summary_stats/finngen_R9_CD2_BENIGN_MELANOCYTIC_LOWERLIMB.gz	https://storage.googleapis.com/finngen-public-data-r9/summary_stats/finngen_R9_CD2_BENIGN_MELANOCYTIC_LOWERLIMB.gz
CD2_BENIGN_MELANOCYTIC_NOS	Melanocytic naevi, other sites/unspecified	II Neoplasms from hospital discharges (CD2_)	1992	375285	gs://finngen-public-data-r9/summary_stats/finngen_R9_CD2_BENIGN_MELANOCYTIC_NOS.gz	https://storage.googleapis.com/finngen-public-data-r9/summary_stats/finngen_R9_CD2_BENIGN_MELANOCYTIC_NOS.gz
CD2_BENIGN_MELANOCYTIC_SCALPNECK	Melanocytic naevi of scalp and neck	II Neoplasms from hospital discharges (CD2_)	598	376679	gs://finngen-public-data-r9/summary_stats/finngen_R9_CD2_BENIGN_MELANOCYTIC_SCALPNECK.gz	https://storage.googleapis.com/finngen-public-data-r9/summary_stats/finngen_R9_CD2_BENIGN_MELANOCYTIC_SCALPNECK.gz
CD2_BENIGN_MELANOCYTIC_TRUNK	Melanocytic naevi of trunk	II Neoplasms from hospital discharges (CD2_)	3295	373982	gs://finngen-public-data-r9/summary_stats/finngen_R9_CD2_BENIGN_MELANOCYTIC_TRUNK.gz	https://storage.googleapis.com/finngen-public-data-r9/summary_stats/finngen_R9_CD2_BENIGN_MELANOCYTIC_TRUNK.gz
CD2_BENIGN_MELANOCYTIC_UPPERLIMB	Melanocytic naevi of upper limb, including shoulder	II Neoplasms from hospital discharges (CD2_)	573	376704	gs://finngen-public-data-r9/summary_stats/finngen_R9_CD2_BENIGN_MELANOCYTIC_UPPERLIMB.gz	https://storage.googleapis.com/finngen-public-data-r9/summary_stats/finngen_R9_CD2_BENIGN_MELANOCYTIC_UPPERLIMB.gz
CD2_BENIGN_MENINGES	Benign neoplasm of meninges	II Neoplasms from hospital discharges (CD2_)	2655	374622	gs://finngen-public-data-r9/summary_stats/finngen_R9_CD2_BENIGN_MENINGES.gz	https://storage.googleapis.com/finngen-public-data-r9/summary_stats/finngen_R9_CD2_BENIGN_MENINGES.gz
CD2_BENIGN_MENINGES_CEREBRAL	Benign neoplasm: Cerebral meninges	II Neoplasms from hospital discharges (CD2_)	2382	374895	gs://finngen-public-data-r9/summary_stats/finngen_R9_CD2_BENIGN_MENINGES_CEREBRAL.gz	https://storage.googleapis.com/finngen-public-data-r9/summary_stats/finngen_R9_CD2_BENIGN_MENINGES_CEREBRAL.gz
CD2_BENIGN_MENINGES_NOS	Beningn neoplasm: Meninges, unspecified	II Neoplasms from hospital discharges (CD2_)	400	376877	gs://finngen-public-data-r9/summary_stats/finngen_R9_CD2_BENIGN_MENINGES_NOS.gz	https://storage.googleapis.com/finngen-public-data-r9/summary_stats/finngen_R9_CD2_BENIGN_MENINGES_NOS.gz
CD2_BENIGN_MENINGES_SPINAL	Benign neoplasm: Spinal meninges	II Neoplasms from hospital discharges (CD2_)	242	377035	gs://finngen-public-data-r9/summary_stats/finngen_R9_CD2_BENIGN_MENINGES_SPINAL.gz	https://storage.googleapis.com/finngen-public-data-r9/summary_stats/finngen_R9_CD2_BENIGN_MENINGES_SPINAL.gz
CD2_BENIGN_MOUTH_NOS	Benign neoplasm: Other and unspecified parts of mouth	II Neoplasms from hospital discharges (CD2_)	920	376357	gs://finngen-public-data-r9/summary_stats/finngen_R9_CD2_BENIGN_MOUTH_NOS.gz	https://storage.googleapis.com/finngen-public-data-r9/summary_stats/finngen_R9_CD2_BENIGN_MOUTH_NOS.gz
CD2_BENIGN_MOUTH_PHARYNX	Benign neoplasm of mouth and pharynx	II Neoplasms from hospital discharges (CD2_)	3216	374061	gs://finngen-public-data-r9/summary_stats/finngen_R9_CD2_BENIGN_MOUTH_PHARYNX.gz	https://storage.googleapis.com/finngen-public-data-r9/summary_stats/finngen_R9_CD2_BENIGN_MOUTH_PHARYNX.gz
CD2_BENIGN_NASOPHARYNX	Benign neoplasm: Nasopharynx	II Neoplasms from hospital discharges (CD2_)	224	377053	gs://finngen-public-data-r9/summary_stats/finngen_R9_CD2_BENIGN_NASOPHARYNX.gz	https://storage.googleapis.com/finngen-public-data-r9/summary_stats/finngen_R9_CD2_BENIGN_NASOPHARYNX.gz
CD2_BENIGN_NOS	Benign neoplasm: Other/unspecified site	II Neoplasms from hospital discharges (CD2_)	424	376853	gs://finngen-public-data-r9/summary_stats/finngen_R9_CD2_BENIGN_NOS.gz	https://storage.googleapis.com/finngen-public-data-r9/summary_stats/finngen_R9_CD2_BENIGN_NOS.gz
CD2_BENIGN_OESOPHAGUS	Benign neoplasm: Oesophagus	II Neoplasms from hospital discharges (CD2_)	295	376982	gs://finngen-public-data-r9/summary_stats/finngen_R9_CD2_BENIGN_OESOPHAGUS.gz	https://storage.googleapis.com/finngen-public-data-r9/summary_stats/finngen_R9_CD2_BENIGN_OESOPHAGUS.gz
CD2_BENIGN_ORBIT_NOS	Benign neoplasm: Orbit, unspecified	II Neoplasms from hospital discharges (CD2_)	150	377127	gs://finngen-public-data-r9/summary_stats/finngen_R9_CD2_BENIGN_ORBIT_NOS.gz	https://storage.googleapis.com/finngen-public-data-r9/summary_stats/finngen_R9_CD2_BENIGN_ORBIT_NOS.gz
CD2_BENIGN_OROPHA_OTHER	Benign neoplasm: Other parts of oropharynx	II Neoplasms from hospital discharges (CD2_)	225	377052	gs://finngen-public-data-r9/summary_stats/finngen_R9_CD2_BENIGN_OROPHA_OTHER.gz	https://storage.googleapis.com/finngen-public-data-r9/summary_stats/finngen_R9_CD2_BENIGN_OROPHA_OTHER.gz
CD2_BENIGN_OTHERDIGESTIVE	Benign neoplasm of other and ill-defined parts of digestive system	II Neoplasms from hospital discharges (CD2_)	5062	372215	gs://finngen-public-data-r9/summary_stats/finngen_R9_CD2_BENIGN_OTHERDIGESTIVE.gz	https://storage.googleapis.com/finngen-public-data-r9/summary_stats/finngen_R9_CD2_BENIGN_OTHERDIGESTIVE.gz
CD2_BENIGN_OTHER_NOS	Benign neoplasm of other and unspecified sites	II Neoplasms from hospital discharges (CD2_)	866	376411	gs://finngen-public-data-r9/summary_stats/finngen_R9_CD2_BENIGN_OTHER_NOS.gz	https://storage.googleapis.com/finngen-public-data-r9/summary_stats/finngen_R9_CD2_BENIGN_OTHER_NOS.gz
CD2_BENIGN_OVARY	Benign neoplasm of ovary	II Neoplasms from hospital discharges (CD2_)	5308	205562	gs://finngen-public-data-r9/summary_stats/finngen_R9_CD2_BENIGN_OVARY.gz	https://storage.googleapis.com/finngen-public-data-r9/summary_stats/finngen_R9_CD2_BENIGN_OVARY.gz
CD2_BENIGN_PANCREAS	Benign neoplasm: Pancreas	II Neoplasms from hospital discharges (CD2_)	549	376728	gs://finngen-public-data-r9/summary_stats/finngen_R9_CD2_BENIGN_PANCREAS.gz	https://storage.googleapis.com/finngen-public-data-r9/summary_stats/finngen_R9_CD2_BENIGN_PANCREAS.gz
CD2_BENIGN_PARATHYROID	Benign neoplasm: Parathyroid gland	II Neoplasms from hospital discharges (CD2_)	274	377003	gs://finngen-public-data-r9/summary_stats/finngen_R9_CD2_BENIGN_PARATHYROID.gz	https://storage.googleapis.com/finngen-public-data-r9/summary_stats/finngen_R9_CD2_BENIGN_PARATHYROID.gz
CD2_BENIGN_PAROTID	Benign neoplasm: Parotid gland	II Neoplasms from hospital discharges (CD2_)	2144	375133	gs://finngen-public-data-r9/summary_stats/finngen_R9_CD2_BENIGN_PAROTID.gz	https://storage.googleapis.com/finngen-public-data-r9/summary_stats/finngen_R9_CD2_BENIGN_PAROTID.gz
CD2_BENIGN_PELVIC_BONES_SACRUM_COCCYX	Benign neoplasm: Pelvic bones, sacrum and coccyx	II Neoplasms from hospital discharges (CD2_)	80	377197	gs://finngen-public-data-r9/summary_stats/finngen_R9_CD2_BENIGN_PELVIC_BONES_SACRUM_COCCYX.gz	https://storage.googleapis.com/finngen-public-data-r9/summary_stats/finngen_R9_CD2_BENIGN_PELVIC_BONES_SACRUM_COCCYX.gz
CD2_BENIGN_PERIPH_AUTO_NEURO	Benign neoplasm: Peripheral nerves and autonomic nervous system	II Neoplasms from hospital discharges (CD2_)	386	376891	gs://finngen-public-data-r9/summary_stats/finngen_R9_CD2_BENIGN_PERIPH_AUTO_NEURO.gz	https://storage.googleapis.com/finngen-public-data-r9/summary_stats/finngen_R9_CD2_BENIGN_PERIPH_AUTO_NEURO.gz
CD2_BENIGN_PHARYNX_NOS	Benign neoplasm: Pharynx, unspecified	II Neoplasms from hospital discharges (CD2_)	182	377095	gs://finngen-public-data-r9/summary_stats/finngen_R9_CD2_BENIGN_PHARYNX_NOS.gz	https://storage.googleapis.com/finngen-public-data-r9/summary_stats/finngen_R9_CD2_BENIGN_PHARYNX_NOS.gz
CD2_BENIGN_PITUITARY_CRANIPHAR	Benign neoplasm: Pituitary gland, craniopharyngeal duct	II Neoplasms from hospital discharges (CD2_)	1402	375875	gs://finngen-public-data-r9/summary_stats/finngen_R9_CD2_BENIGN_PITUITARY_CRANIPHAR.gz	https://storage.googleapis.com/finngen-public-data-r9/summary_stats/finngen_R9_CD2_BENIGN_PITUITARY_CRANIPHAR.gz
CD2_BENIGN_PROSTATE	Benign neoplasm: Prostate	II Neoplasms from hospital discharges (CD2_)	171	166236	gs://finngen-public-data-r9/summary_stats/finngen_R9_CD2_BENIGN_PROSTATE.gz	https://storage.googleapis.com/finngen-public-data-r9/summary_stats/finngen_R9_CD2_BENIGN_PROSTATE.gz
CD2_BENIGN_RECTOSIGMOID_JUNC	Benign neoplasm: Rectosigmoid junction	II Neoplasms from hospital discharges (CD2_)	982	376295	gs://finngen-public-data-r9/summary_stats/finngen_R9_CD2_BENIGN_RECTOSIGMOID_JUNC.gz	https://storage.googleapis.com/finngen-public-data-r9/summary_stats/finngen_R9_CD2_BENIGN_RECTOSIGMOID_JUNC.gz
CD2_BENIGN_RECTUM	Benign neoplasm: Rectum	II Neoplasms from hospital discharges (CD2_)	4776	372501	gs://finngen-public-data-r9/summary_stats/finngen_R9_CD2_BENIGN_RECTUM.gz	https://storage.googleapis.com/finngen-public-data-r9/summary_stats/finngen_R9_CD2_BENIGN_RECTUM.gz
CD2_BENIGN_RECTUM_ANAL	Benign neoplasm: Rectum, anus and anal canal	II Neoplasms from hospital discharges (CD2_)	5613	371664	gs://finngen-public-data-r9/summary_stats/finngen_R9_CD2_BENIGN_RECTUM_ANAL.gz	https://storage.googleapis.com/finngen-public-data-r9/summary_stats/finngen_R9_CD2_BENIGN_RECTUM_ANAL.gz
CD2_BENIGN_RECTUM_ANAL_CANAL_ICD9	Benign neoplasm: Rectum/anal canal icd-9	II Neoplasms from hospital discharges (CD2_)	290	376987	gs://finngen-public-data-r9/summary_stats/finngen_R9_CD2_BENIGN_RECTUM_ANAL_CANAL_ICD9.gz	https://storage.googleapis.com/finngen-public-data-r9/summary_stats/finngen_R9_CD2_BENIGN_RECTUM_ANAL_CANAL_ICD9.gz
CD2_BENIGN_RETINA	Benign neoplasm: Retina	II Neoplasms from hospital discharges (CD2_)	125	377152	gs://finngen-public-data-r9/summary_stats/finngen_R9_CD2_BENIGN_RETINA.gz	https://storage.googleapis.com/finngen-public-data-r9/summary_stats/finngen_R9_CD2_BENIGN_RETINA.gz
CD2_BENIGN_RETROPERITONEUM_PERITONEUM	Benign neoplasm of soft tissue of retroperitoneum and peritoneum	II Neoplasms from hospital discharges (CD2_)	138	377139	gs://finngen-public-data-r9/summary_stats/finngen_R9_CD2_BENIGN_RETROPERITONEUM_PERITONEUM.gz	https://storage.googleapis.com/finngen-public-data-r9/summary_stats/finngen_R9_CD2_BENIGN_RETROPERITONEUM_PERITONEUM.gz
CD2_BENIGN_SALIVARY	Benign neoplasm of major salivary glands	II Neoplasms from hospital discharges (CD2_)	2785	374492	gs://finngen-public-data-r9/summary_stats/finngen_R9_CD2_BENIGN_SALIVARY.gz	https://storage.googleapis.com/finngen-public-data-r9/summary_stats/finngen_R9_CD2_BENIGN_SALIVARY.gz
CD2_BENIGN_SALIVARY_KNOWN	Benign neoplasm: salivary glands, exclude unknown (D119)	II Neoplasms from hospital discharges (CD2_)	2415	374862	gs://finngen-public-data-r9/summary_stats/finngen_R9_CD2_BENIGN_SALIVARY_KNOWN.gz	https://storage.googleapis.com/finngen-public-data-r9/summary_stats/finngen_R9_CD2_BENIGN_SALIVARY_KNOWN.gz
CD2_BENIGN_SALIVARY_NOS	Benign neoplasm: other/unspecified salivary gland	II Neoplasms from hospital discharges (CD2_)	756	376521	gs://finngen-public-data-r9/summary_stats/finngen_R9_CD2_BENIGN_SALIVARY_NOS.gz	https://storage.googleapis.com/finngen-public-data-r9/summary_stats/finngen_R9_CD2_BENIGN_SALIVARY_NOS.gz
CD2_BENIGN_SCROTUM	Benign neoplasm: Scrotum	II Neoplasms from hospital discharges (CD2_)	99	166308	gs://finngen-public-data-r9/summary_stats/finngen_R9_CD2_BENIGN_SCROTUM.gz	https://storage.googleapis.com/finngen-public-data-r9/summary_stats/finngen_R9_CD2_BENIGN_SCROTUM.gz
CD2_BENIGN_SIGMOID_COLON	Benign neoplasm: Sigmoid colon	II Neoplasms from hospital discharges (CD2_)	4876	372401	gs://finngen-public-data-r9/summary_stats/finngen_R9_CD2_BENIGN_SIGMOID_COLON.gz	https://storage.googleapis.com/finngen-public-data-r9/summary_stats/finngen_R9_CD2_BENIGN_SIGMOID_COLON.gz
CD2_BENIGN_SKIN	Other benign neoplasms of skin	II Neoplasms from hospital discharges (CD2_)	12341	364936	gs://finngen-public-data-r9/summary_stats/finngen_R9_CD2_BENIGN_SKIN.gz	https://storage.googleapis.com/finngen-public-data-r9/summary_stats/finngen_R9_CD2_BENIGN_SKIN.gz
CD2_BENIGN_SMALL_INTESTINE	Benign neoplasm: Small intestine	II Neoplasms from hospital discharges (CD2_)	1031	376246	gs://finngen-public-data-r9/summary_stats/finngen_R9_CD2_BENIGN_SMALL_INTESTINE.gz	https://storage.googleapis.com/finngen-public-data-r9/summary_stats/finngen_R9_CD2_BENIGN_SMALL_INTESTINE.gz
CD2_BENIGN_SMALL_INTESTINE_OTH	Benign neoplasm: Other and unspecified parts of small intestine	II Neoplasms from hospital discharges (CD2_)	427	376850	gs://finngen-public-data-r9/summary_stats/finngen_R9_CD2_BENIGN_SMALL_INTESTINE_OTH.gz	https://storage.googleapis.com/finngen-public-data-r9/summary_stats/finngen_R9_CD2_BENIGN_SMALL_INTESTINE_OTH.gz
CD2_BENIGN_SPINAL_CORD	Benign neoplasm: Spinal cord	II Neoplasms from hospital discharges (CD2_)	355	376922	gs://finngen-public-data-r9/summary_stats/finngen_R9_CD2_BENIGN_SPINAL_CORD.gz	https://storage.googleapis.com/finngen-public-data-r9/summary_stats/finngen_R9_CD2_BENIGN_SPINAL_CORD.gz
CD2_BENIGN_STOMACH	Benign neoplasm: Stomach	II Neoplasms from hospital discharges (CD2_)	2658	374619	gs://finngen-public-data-r9/summary_stats/finngen_R9_CD2_BENIGN_STOMACH.gz	https://storage.googleapis.com/finngen-public-data-r9/summary_stats/finngen_R9_CD2_BENIGN_STOMACH.gz
CD2_BENIGN_TESTIS	Benign neoplasm: Testis	II Neoplasms from hospital discharges (CD2_)	108	166299	gs://finngen-public-data-r9/summary_stats/finngen_R9_CD2_BENIGN_TESTIS.gz	https://storage.googleapis.com/finngen-public-data-r9/summary_stats/finngen_R9_CD2_BENIGN_TESTIS.gz
CD2_BENIGN_THYROID	Benign neoplasm of thyroid gland	II Neoplasms from hospital discharges (CD2_)	875	376402	gs://finngen-public-data-r9/summary_stats/finngen_R9_CD2_BENIGN_THYROID.gz	https://storage.googleapis.com/finngen-public-data-r9/summary_stats/finngen_R9_CD2_BENIGN_THYROID.gz
CD2_BENIGN_TONGUE	Benign neoplasm: Tongue	II Neoplasms from hospital discharges (CD2_)	720	376557	gs://finngen-public-data-r9/summary_stats/finngen_R9_CD2_BENIGN_TONGUE.gz	https://storage.googleapis.com/finngen-public-data-r9/summary_stats/finngen_R9_CD2_BENIGN_TONGUE.gz
CD2_BENIGN_TONSIL	Benign neoplasm: Tonsil	II Neoplasms from hospital discharges (CD2_)	281	376996	gs://finngen-public-data-r9/summary_stats/finngen_R9_CD2_BENIGN_TONSIL.gz	https://storage.googleapis.com/finngen-public-data-r9/summary_stats/finngen_R9_CD2_BENIGN_TONSIL.gz
CD2_BENIGN_TRANSVERSE_COLON	Benign neoplasm: Transverse colon	II Neoplasms from hospital discharges (CD2_)	2404	374873	gs://finngen-public-data-r9/summary_stats/finngen_R9_CD2_BENIGN_TRANSVERSE_COLON.gz	https://storage.googleapis.com/finngen-public-data-r9/summary_stats/finngen_R9_CD2_BENIGN_TRANSVERSE_COLON.gz
CD2_BENIGN_URINARY	Benign neoplasm of urinary organs	II Neoplasms from hospital discharges (CD2_)	1165	376112	gs://finngen-public-data-r9/summary_stats/finngen_R9_CD2_BENIGN_URINARY.gz	https://storage.googleapis.com/finngen-public-data-r9/summary_stats/finngen_R9_CD2_BENIGN_URINARY.gz
CD2_BENIGN_UTERINE_TUBES_LIGAMENTS	Benign neoplasm: Uterine tubes and ligaments	II Neoplasms from hospital discharges (CD2_)	163	210707	gs://finngen-public-data-r9/summary_stats/finngen_R9_CD2_BENIGN_UTERINE_TUBES_LIGAMENTS.gz	https://storage.googleapis.com/finngen-public-data-r9/summary_stats/finngen_R9_CD2_BENIGN_UTERINE_TUBES_LIGAMENTS.gz
CD2_BENIGN_UTERUS_NOS	Other benign neoplasm of uterus: Other parts/unspecified	II Neoplasms from hospital discharges (CD2_)	1160	209710	gs://finngen-public-data-r9/summary_stats/finngen_R9_CD2_BENIGN_UTERUS_NOS.gz	https://storage.googleapis.com/finngen-public-data-r9/summary_stats/finngen_R9_CD2_BENIGN_UTERUS_NOS.gz
CD2_BENIGN_UTERUS_OTH	Other benign neoplasms of uterus	II Neoplasms from hospital discharges (CD2_)	1477	209393	gs://finngen-public-data-r9/summary_stats/finngen_R9_CD2_BENIGN_UTERUS_OTH.gz	https://storage.googleapis.com/finngen-public-data-r9/summary_stats/finngen_R9_CD2_BENIGN_UTERUS_OTH.gz
CD2_BENIGN_VAGINA	Benign neoplasm: Vulva	II Neoplasms from hospital discharges (CD2_)	550	210320	gs://finngen-public-data-r9/summary_stats/finngen_R9_CD2_BENIGN_VAGINA.gz	https://storage.googleapis.com/finngen-public-data-r9/summary_stats/finngen_R9_CD2_BENIGN_VAGINA.gz
CD2_BENIGN_VULVA	Benign neoplasm: Vagina	II Neoplasms from hospital discharges (CD2_)	325	210545	gs://finngen-public-data-r9/summary_stats/finngen_R9_CD2_BENIGN_VULVA.gz	https://storage.googleapis.com/finngen-public-data-r9/summary_stats/finngen_R9_CD2_BENIGN_VULVA.gz
CD2_EYE_NOS_EXALLC	Benign neoplasm: Eye, unspecified (controls excluding all cancers)	II Neoplasms from hospital discharges (CD2_)	113	299881	gs://finngen-public-data-r9/summary_stats/finngen_R9_CD2_EYE_NOS_EXALLC.gz	https://storage.googleapis.com/finngen-public-data-r9/summary_stats/finngen_R9_CD2_EYE_NOS_EXALLC.gz
CD2_FOLLICULAR_LYMPHOMA	Follicular lymphoma	II Neoplasms from hospital discharges (CD2_)	1081	376196	gs://finngen-public-data-r9/summary_stats/finngen_R9_CD2_FOLLICULAR_LYMPHOMA.gz	https://storage.googleapis.com/finngen-public-data-r9/summary_stats/finngen_R9_CD2_FOLLICULAR_LYMPHOMA.gz
CD2_FOLLICULAR_LYMPHOMA_EXALLC	Follicular lymphoma (controls excluding all cancers)	II Neoplasms from hospital discharges (CD2_)	1081	299952	gs://finngen-public-data-r9/summary_stats/finngen_R9_CD2_FOLLICULAR_LYMPHOMA_EXALLC.gz	https://storage.googleapis.com/finngen-public-data-r9/summary_stats/finngen_R9_CD2_FOLLICULAR_LYMPHOMA_EXALLC.gz
CD2_HODGKIN_LYMPHOMA	Hodgkin lymphoma	II Neoplasms from hospital discharges (CD2_)	780	376497	gs://finngen-public-data-r9/summary_stats/finngen_R9_CD2_HODGKIN_LYMPHOMA.gz	https://storage.googleapis.com/finngen-public-data-r9/summary_stats/finngen_R9_CD2_HODGKIN_LYMPHOMA.gz
CD2_HODGKIN_LYMPHOMA_EXALLC	Hodgkin lymphoma (controls excluding all cancers)	II Neoplasms from hospital discharges (CD2_)	780	299952	gs://finngen-public-data-r9/summary_stats/finngen_R9_CD2_HODGKIN_LYMPHOMA_EXALLC.gz	https://storage.googleapis.com/finngen-public-data-r9/summary_stats/finngen_R9_CD2_HODGKIN_LYMPHOMA_EXALLC.gz
CD2_IMMUNOPROLIFERATIVE_EXALLC	Malignant immunoproliferative diseases (controls excluding all cancers)	II Neoplasms from hospital discharges (CD2_)	223	299952	gs://finngen-public-data-r9/summary_stats/finngen_R9_CD2_IMMUNOPROLIFERATIVE_EXALLC.gz	https://storage.googleapis.com/finngen-public-data-r9/summary_stats/finngen_R9_CD2_IMMUNOPROLIFERATIVE_EXALLC.gz
CD2_INSITU_BLADDER_EXALLC	Carcinoma in situ, bladder (controls excluding all cancers)	II Neoplasms from hospital discharges (CD2_)	654	287130	gs://finngen-public-data-r9/summary_stats/finngen_R9_CD2_INSITU_BLADDER_EXALLC.gz	https://storage.googleapis.com/finngen-public-data-r9/summary_stats/finngen_R9_CD2_INSITU_BLADDER_EXALLC.gz
CD2_INSITU_BREAST_EXALLC	Carcinoma in situ of breast (controls excluding all cancers)	II Neoplasms from hospital discharges (CD2_)	278	167052	gs://finngen-public-data-r9/summary_stats/finngen_R9_CD2_INSITU_BREAST_EXALLC.gz	https://storage.googleapis.com/finngen-public-data-r9/summary_stats/finngen_R9_CD2_INSITU_BREAST_EXALLC.gz
CD2_INSITU_BREAST_INTRADUCTAL_EXALLC	Carcinoma in situ of breast, intraductal (controls excluding all cancers)	II Neoplasms from hospital discharges (CD2_)	2219	167070	gs://finngen-public-data-r9/summary_stats/finngen_R9_CD2_INSITU_BREAST_INTRADUCTAL_EXALLC.gz	https://storage.googleapis.com/finngen-public-data-r9/summary_stats/finngen_R9_CD2_INSITU_BREAST_INTRADUCTAL_EXALLC.gz
CD2_INSITU_BREAST_LOBULAR_EXALLC	Carcinoma in situ of breast, lobular (controls excluding all cancers)	II Neoplasms from hospital discharges (CD2_)	167	167176	gs://finngen-public-data-r9/summary_stats/finngen_R9_CD2_INSITU_BREAST_LOBULAR_EXALLC.gz	https://storage.googleapis.com/finngen-public-data-r9/summary_stats/finngen_R9_CD2_INSITU_BREAST_LOBULAR_EXALLC.gz
CD2_INSITU_CERVIX_UTERI_EXALLC	Carcinoma in situ of cervix uteri (controls excluding all cancers)	II Neoplasms from hospital discharges (CD2_)	2236	165401	gs://finngen-public-data-r9/summary_stats/finngen_R9_CD2_INSITU_CERVIX_UTERI_EXALLC.gz	https://storage.googleapis.com/finngen-public-data-r9/summary_stats/finngen_R9_CD2_INSITU_CERVIX_UTERI_EXALLC.gz
CD2_INSITU_COLON_EXALLC	Carcinoma in situ of colon (controls excluding all cancers)	II Neoplasms from hospital discharges (CD2_)	124	287092	gs://finngen-public-data-r9/summary_stats/finngen_R9_CD2_INSITU_COLON_EXALLC.gz	https://storage.googleapis.com/finngen-public-data-r9/summary_stats/finngen_R9_CD2_INSITU_COLON_EXALLC.gz
CD2_INSITU_ENDOMETRIUM_EXALLC	Carcinoma in situ of endometrium (controls excluding all cancers)	II Neoplasms from hospital discharges (CD2_)	106	167161	gs://finngen-public-data-r9/summary_stats/finngen_R9_CD2_INSITU_ENDOMETRIUM_EXALLC.gz	https://storage.googleapis.com/finngen-public-data-r9/summary_stats/finngen_R9_CD2_INSITU_ENDOMETRIUM_EXALLC.gz
CD2_INSITU_MELANOMA_EXALLC	Melanoma in situ (controls excluding all cancers)	II Neoplasms from hospital discharges (CD2_)	887	286876	gs://finngen-public-data-r9/summary_stats/finngen_R9_CD2_INSITU_MELANOMA_EXALLC.gz	https://storage.googleapis.com/finngen-public-data-r9/summary_stats/finngen_R9_CD2_INSITU_MELANOMA_EXALLC.gz
CD2_INSITU_PROSTATE_EXALLC	Carcinoma in situ of prostate (controls excluding all cancers)	II Neoplasms from hospital discharges (CD2_)	141	119882	gs://finngen-public-data-r9/summary_stats/finngen_R9_CD2_INSITU_PROSTATE_EXALLC.gz	https://storage.googleapis.com/finngen-public-data-r9/summary_stats/finngen_R9_CD2_INSITU_PROSTATE_EXALLC.gz
CD2_INSITU_RECTUM_EXALLC	Carcinoma in situ of rectum (controls excluding all cancers)	II Neoplasms from hospital discharges (CD2_)	81	287104	gs://finngen-public-data-r9/summary_stats/finngen_R9_CD2_INSITU_RECTUM_EXALLC.gz	https://storage.googleapis.com/finngen-public-data-r9/summary_stats/finngen_R9_CD2_INSITU_RECTUM_EXALLC.gz
CD2_INSITU_SKIN_EXALLC	Carcinoma in situ of skin (controls excluding all cancers)	II Neoplasms from hospital discharges (CD2_)	1911	286158	gs://finngen-public-data-r9/summary_stats/finngen_R9_CD2_INSITU_SKIN_EXALLC.gz	https://storage.googleapis.com/finngen-public-data-r9/summary_stats/finngen_R9_CD2_INSITU_SKIN_EXALLC.gz
CD2_INSITU_VULVA_EXALLC	Carcinoma in situ of vulva (controls excluding all cancers)	II Neoplasms from hospital discharges (CD2_)	155	167097	gs://finngen-public-data-r9/summary_stats/finngen_R9_CD2_INSITU_VULVA_EXALLC.gz	https://storage.googleapis.com/finngen-public-data-r9/summary_stats/finngen_R9_CD2_INSITU_VULVA_EXALLC.gz
CD2_LEUKAEMIA_NAS	Leukaemia of unspecified cell type	II Neoplasms from hospital discharges (CD2_)	220	377057	gs://finngen-public-data-r9/summary_stats/finngen_R9_CD2_LEUKAEMIA_NAS.gz	https://storage.googleapis.com/finngen-public-data-r9/summary_stats/finngen_R9_CD2_LEUKAEMIA_NAS.gz
CD2_LEUKAEMIA_NAS_EXALLC	Leukaemia of unspecified cell type (controls excluding all cancers)	II Neoplasms from hospital discharges (CD2_)	220	299952	gs://finngen-public-data-r9/summary_stats/finngen_R9_CD2_LEUKAEMIA_NAS_EXALLC.gz	https://storage.googleapis.com/finngen-public-data-r9/summary_stats/finngen_R9_CD2_LEUKAEMIA_NAS_EXALLC.gz
CD2_LYMPHOID_LEUKAEMIA_EXALLC	Lymphoid leukaemia (controls excluding all cancers)	II Neoplasms from hospital discharges (CD2_)	1493	299952	gs://finngen-public-data-r9/summary_stats/finngen_R9_CD2_LYMPHOID_LEUKAEMIA_EXALLC.gz	https://storage.googleapis.com/finngen-public-data-r9/summary_stats/finngen_R9_CD2_LYMPHOID_LEUKAEMIA_EXALLC.gz
CD2_MULTIPLE_MYELOMA_PLASMA_CELL_EXALLC	Multiple myeloma and malignant plasma cell neoplasms (controls excluding all cancers)	II Neoplasms from hospital discharges (CD2_)	1249	299952	gs://finngen-public-data-r9/summary_stats/finngen_R9_CD2_MULTIPLE_MYELOMA_PLASMA_CELL_EXALLC.gz	https://storage.googleapis.com/finngen-public-data-r9/summary_stats/finngen_R9_CD2_MULTIPLE_MYELOMA_PLASMA_CELL_EXALLC.gz
CD2_MYELOID_LEUKAEMIA	Myeloid leukaemia	II Neoplasms from hospital discharges (CD2_)	674	376603	gs://finngen-public-data-r9/summary_stats/finngen_R9_CD2_MYELOID_LEUKAEMIA.gz	https://storage.googleapis.com/finngen-public-data-r9/summary_stats/finngen_R9_CD2_MYELOID_LEUKAEMIA.gz
CD2_MYELOID_LEUKAEMIA_EXALLC	Myeloid leukaemia (controls excluding all cancers)	II Neoplasms from hospital discharges (CD2_)	674	299952	gs://finngen-public-data-r9/summary_stats/finngen_R9_CD2_MYELOID_LEUKAEMIA_EXALLC.gz	https://storage.googleapis.com/finngen-public-data-r9/summary_stats/finngen_R9_CD2_MYELOID_LEUKAEMIA_EXALLC.gz
CD2_NONFOLLICULAR_LYMPHOMA	Non-follicular lymphoma	II Neoplasms from hospital discharges (CD2_)	2602	374675	gs://finngen-public-data-r9/summary_stats/finngen_R9_CD2_NONFOLLICULAR_LYMPHOMA.gz	https://storage.googleapis.com/finngen-public-data-r9/summary_stats/finngen_R9_CD2_NONFOLLICULAR_LYMPHOMA.gz
CD2_NONFOLLICULAR_LYMPHOMA_EXALLC	Non-follicular lymphoma (controls excluding all cancers)	II Neoplasms from hospital discharges (CD2_)	2602	299952	gs://finngen-public-data-r9/summary_stats/finngen_R9_CD2_NONFOLLICULAR_LYMPHOMA_EXALLC.gz	https://storage.googleapis.com/finngen-public-data-r9/summary_stats/finngen_R9_CD2_NONFOLLICULAR_LYMPHOMA_EXALLC.gz
CD2_NONHODGKIN_NAS	Other and unspecified types of non-Hodgkin lymphoma	II Neoplasms from hospital discharges (CD2_)	1088	287137	gs://finngen-public-data-r9/summary_stats/finngen_R9_CD2_NONHODGKIN_NAS.gz	https://storage.googleapis.com/finngen-public-data-r9/summary_stats/finngen_R9_CD2_NONHODGKIN_NAS.gz
CD2_NONHODGKIN_NAS_EXALLC	Other and unspecified types of non-Hodgkin lymphoma (controls excluding all cancers)	II Neoplasms from hospital discharges (CD2_)	1088	299952	gs://finngen-public-data-r9/summary_stats/finngen_R9_CD2_NONHODGKIN_NAS_EXALLC.gz	https://storage.googleapis.com/finngen-public-data-r9/summary_stats/finngen_R9_CD2_NONHODGKIN_NAS_EXALLC.gz
CD2_PRIMARY_LYMPHOID_HEMATOPOIETIC_EXALLC	Primary_lymphoid and hematopoietic malignant neoplasms (controls excluding all cancers)	II Neoplasms from hospital discharges (CD2_)	7519	299952	gs://finngen-public-data-r9/summary_stats/finngen_R9_CD2_PRIMARY_LYMPHOID_HEMATOPOIETIC_EXALLC.gz	https://storage.googleapis.com/finngen-public-data-r9/summary_stats/finngen_R9_CD2_PRIMARY_LYMPHOID_HEMATOPOIETIC_EXALLC.gz
CD2_PRIMARY_LYMPHOID_HEMATOPOIETIC_NAS_EXALLC	Other and unspecified malignant neoplasms of lymphoid, haematopoietic and related tissue (controls excluding all cancers)	II Neoplasms from hospital discharges (CD2_)	248	299952	gs://finngen-public-data-r9/summary_stats/finngen_R9_CD2_PRIMARY_LYMPHOID_HEMATOPOIETIC_NAS_EXALLC.gz	https://storage.googleapis.com/finngen-public-data-r9/summary_stats/finngen_R9_CD2_PRIMARY_LYMPHOID_HEMATOPOIETIC_NAS_EXALLC.gz
CD2_TNK_LYMPHOMA_EXALLC	Mature T/NK-cell lymphomas (controls excluding all cancers)	II Neoplasms from hospital discharges (CD2_)	335	299952	gs://finngen-public-data-r9/summary_stats/finngen_R9_CD2_TNK_LYMPHOMA_EXALLC.gz	https://storage.googleapis.com/finngen-public-data-r9/summary_stats/finngen_R9_CD2_TNK_LYMPHOMA_EXALLC.gz
CD2_UVEAMELANOMA_EXALLC	Melanoma of uvea (controls excluding all cancers)	II Neoplasms from hospital discharges (CD2_)	242	299884	gs://finngen-public-data-r9/summary_stats/finngen_R9_CD2_UVEAMELANOMA_EXALLC.gz	https://storage.googleapis.com/finngen-public-data-r9/summary_stats/finngen_R9_CD2_UVEAMELANOMA_EXALLC.gz
CHARCOT	Charcot foot	Comorbidities of Diabetes	473	271817	gs://finngen-public-data-r9/summary_stats/finngen_R9_CHARCOT.gz	https://storage.googleapis.com/finngen-public-data-r9/summary_stats/finngen_R9_CHARCOT.gz
CHILDHOOD_ALLERGY	Childhood allergy (age < 16)	Asthma and related endpoints	5337	371940	gs://finngen-public-data-r9/summary_stats/finngen_R9_CHILDHOOD_ALLERGY.gz	https://storage.googleapis.com/finngen-public-data-r9/summary_stats/finngen_R9_CHILDHOOD_ALLERGY.gz
CHIRBIL_PRIM	Primary biliary cholangitis (PBC)	Gastrointestinal endpoints	557	281127	gs://finngen-public-data-r9/summary_stats/finngen_R9_CHIRBIL_PRIM.gz	https://storage.googleapis.com/finngen-public-data-r9/summary_stats/finngen_R9_CHIRBIL_PRIM.gz
CHIRHEP_NAS	Cirrhosis of liver, NAS	Gastrointestinal endpoints	1142	373307	gs://finngen-public-data-r9/summary_stats/finngen_R9_CHIRHEP_NAS.gz	https://storage.googleapis.com/finngen-public-data-r9/summary_stats/finngen_R9_CHIRHEP_NAS.gz
CHONDRO_OTH	Other chondrocalcinosis	Rheuma endpoints	286	376833	gs://finngen-public-data-r9/summary_stats/finngen_R9_CHONDRO_OTH.gz	https://storage.googleapis.com/finngen-public-data-r9/summary_stats/finngen_R9_CHONDRO_OTH.gz
CHRONHEP_NAS	Chronic hepatitis NAS	Gastrointestinal endpoints	345	376932	gs://finngen-public-data-r9/summary_stats/finngen_R9_CHRONHEP_NAS.gz	https://storage.googleapis.com/finngen-public-data-r9/summary_stats/finngen_R9_CHRONHEP_NAS.gz
CHRONLARGE	Crohn's disease of large intestine	Gastrointestinal endpoints	1581	359927	gs://finngen-public-data-r9/summary_stats/finngen_R9_CHRONLARGE.gz	https://storage.googleapis.com/finngen-public-data-r9/summary_stats/finngen_R9_CHRONLARGE.gz
CHRONMYELOPRO	Chronic myeloproliferative disease	Other, not yet classified endpoints (same as #MISC)	328	375158	gs://finngen-public-data-r9/summary_stats/finngen_R9_CHRONMYELOPRO.gz	https://storage.googleapis.com/finngen-public-data-r9/summary_stats/finngen_R9_CHRONMYELOPRO.gz
CHRONNAS	Crohn's disease NAS	Gastrointestinal endpoints	2007	359927	gs://finngen-public-data-r9/summary_stats/finngen_R9_CHRONNAS.gz	https://storage.googleapis.com/finngen-public-data-r9/summary_stats/finngen_R9_CHRONNAS.gz
CHRONOTH	Other Crohn's disease	Gastrointestinal endpoints	2098	359927	gs://finngen-public-data-r9/summary_stats/finngen_R9_CHRONOTH.gz	https://storage.googleapis.com/finngen-public-data-r9/summary_stats/finngen_R9_CHRONOTH.gz
CHRONSMALL	Crohn's disease of small intestine	Gastrointestinal endpoints	2004	359927	gs://finngen-public-data-r9/summary_stats/finngen_R9_CHRONSMALL.gz	https://storage.googleapis.com/finngen-public-data-r9/summary_stats/finngen_R9_CHRONSMALL.gz
CHRYSTAL_NOS	Other/unspecified crystal arthropathies	Rheuma endpoints	125	376833	gs://finngen-public-data-r9/summary_stats/finngen_R9_CHRYSTAL_NOS.gz	https://storage.googleapis.com/finngen-public-data-r9/summary_stats/finngen_R9_CHRYSTAL_NOS.gz
CIRRHOSIS_BROAD	Cirrhosis, broad definition used in the article https://doi.org/10.1101/594523	Gastrointestinal endpoints	3970	373307	gs://finngen-public-data-r9/summary_stats/finngen_R9_CIRRHOSIS_BROAD.gz	https://storage.googleapis.com/finngen-public-data-r9/summary_stats/finngen_R9_CIRRHOSIS_BROAD.gz
CML	Chronic myeloid leukaemia [CML], BCR/ABL-positive	Other, not yet classified endpoints (same as #MISC)	232	375158	gs://finngen-public-data-r9/summary_stats/finngen_R9_CML.gz	https://storage.googleapis.com/finngen-public-data-r9/summary_stats/finngen_R9_CML.gz
CMV_NOS	Other/unspecified cytomegaloviral diseases	I Certain infectious and parasitic diseases (AB1_)	451	376730	gs://finngen-public-data-r9/summary_stats/finngen_R9_CMV_NOS.gz	https://storage.googleapis.com/finngen-public-data-r9/summary_stats/finngen_R9_CMV_NOS.gz
CONGEN_HEART_ARTER	Congenital malformations of heart and great arteries	Cardiometabolic endpoints	3843	373434	gs://finngen-public-data-r9/summary_stats/finngen_R9_CONGEN_HEART_ARTER.gz	https://storage.googleapis.com/finngen-public-data-r9/summary_stats/finngen_R9_CONGEN_HEART_ARTER.gz
COPD_EARLY	Early onset COPD	COPD and related endpoints	7079	359794	gs://finngen-public-data-r9/summary_stats/finngen_R9_COPD_EARLY.gz	https://storage.googleapis.com/finngen-public-data-r9/summary_stats/finngen_R9_COPD_EARLY.gz
COPD_INSUFFICIENCY	COPD-related respiratory insufficiency	Comorbidities of COPD	3313	359794	gs://finngen-public-data-r9/summary_stats/finngen_R9_COPD_INSUFFICIENCY.gz	https://storage.googleapis.com/finngen-public-data-r9/summary_stats/finngen_R9_COPD_INSUFFICIENCY.gz
COPD_LATER	Later onset COPD	COPD and related endpoints	10404	161813	gs://finngen-public-data-r9/summary_stats/finngen_R9_COPD_LATER.gz	https://storage.googleapis.com/finngen-public-data-r9/summary_stats/finngen_R9_COPD_LATER.gz
COPD_OPPORTUNIST_INFECTIONS	COPD related to chronic (opportunist) infections	COPD and related endpoints	599	359794	gs://finngen-public-data-r9/summary_stats/finngen_R9_COPD_OPPORTUNIST_INFECTIONS.gz	https://storage.googleapis.com/finngen-public-data-r9/summary_stats/finngen_R9_COPD_OPPORTUNIST_INFECTIONS.gz
CPAP	Continuous positive airway pressure	Interstitial lung disease endpoints	7247	164315	gs://finngen-public-data-r9/summary_stats/finngen_R9_CPAP.gz	https://storage.googleapis.com/finngen-public-data-r9/summary_stats/finngen_R9_CPAP.gz
CREST	CR(E)ST syndrome	Rheuma endpoints	369	376908	gs://finngen-public-data-r9/summary_stats/finngen_R9_CREST.gz	https://storage.googleapis.com/finngen-public-data-r9/summary_stats/finngen_R9_CREST.gz
CROHN_ARTHR	Arthropathy in Crohn disease	Rheuma endpoints	273	373546	gs://finngen-public-data-r9/summary_stats/finngen_R9_CROHN_ARTHR.gz	https://storage.googleapis.com/finngen-public-data-r9/summary_stats/finngen_R9_CROHN_ARTHR.gz
C_DIFFICILE_ENTEROCOLITIS	Enterocolitis due to Clostridium difficile	I Certain infectious and parasitic diseases (AB1_)	3118	371656	gs://finngen-public-data-r9/summary_stats/finngen_R9_C_DIFFICILE_ENTEROCOLITIS.gz	https://storage.googleapis.com/finngen-public-data-r9/summary_stats/finngen_R9_C_DIFFICILE_ENTEROCOLITIS.gz
C_STROKE	STROKE	Comorbidities of Diabetes	39818	271817	gs://finngen-public-data-r9/summary_stats/finngen_R9_C_STROKE.gz	https://storage.googleapis.com/finngen-public-data-r9/summary_stats/finngen_R9_C_STROKE.gz
D3_ACQHAEMOLYTICANAEMIA	Acquired haemolytic anaemia	III Diseases of the blood and blood-forming organs and certain disorders involving the immune mechanism (D3_)	606	376439	gs://finngen-public-data-r9/summary_stats/finngen_R9_D3_ACQHAEMOLYTICANAEMIA.gz	https://storage.googleapis.com/finngen-public-data-r9/summary_stats/finngen_R9_D3_ACQHAEMOLYTICANAEMIA.gz
D3_ACQHAEMOLYTICANAEMIANAS	Other and unspecified acquired haemolytic anaemias	III Diseases of the blood and blood-forming organs and certain disorders involving the immune mechanism (D3_)	241	376439	gs://finngen-public-data-r9/summary_stats/finngen_R9_D3_ACQHAEMOLYTICANAEMIANAS.gz	https://storage.googleapis.com/finngen-public-data-r9/summary_stats/finngen_R9_D3_ACQHAEMOLYTICANAEMIANAS.gz
D3_ACQPUREREDCLLAPLASIA	Acquired pure red cell aplasia [erythroblastopenia]	III Diseases of the blood and blood-forming organs and certain disorders involving the immune mechanism (D3_)	126	362319	gs://finngen-public-data-r9/summary_stats/finngen_R9_D3_ACQPUREREDCLLAPLASIA.gz	https://storage.googleapis.com/finngen-public-data-r9/summary_stats/finngen_R9_D3_ACQPUREREDCLLAPLASIA.gz
D3_ACUTEPOSTBLEEDANAEMIA	Acute posthaemorrhagic anaemia	III Diseases of the blood and blood-forming organs and certain disorders involving the immune mechanism (D3_)	976	362319	gs://finngen-public-data-r9/summary_stats/finngen_R9_D3_ACUTEPOSTBLEEDANAEMIA.gz	https://storage.googleapis.com/finngen-public-data-r9/summary_stats/finngen_R9_D3_ACUTEPOSTBLEEDANAEMIA.gz
D3_AGRANULOCYTOSIS	Agranulocytosis	III Diseases of the blood and blood-forming organs and certain disorders involving the immune mechanism (D3_)	3234	370400	gs://finngen-public-data-r9/summary_stats/finngen_R9_D3_AGRANULOCYTOSIS.gz	https://storage.googleapis.com/finngen-public-data-r9/summary_stats/finngen_R9_D3_AGRANULOCYTOSIS.gz
D3_AIHA_OTHER	Other autoimmune haemolytic anaemias	III Diseases of the blood and blood-forming organs and certain disorders involving the immune mechanism (D3_)	280	376439	gs://finngen-public-data-r9/summary_stats/finngen_R9_D3_AIHA_OTHER.gz	https://storage.googleapis.com/finngen-public-data-r9/summary_stats/finngen_R9_D3_AIHA_OTHER.gz
D3_ALLERGPURPURA	Allergic purpura	III Diseases of the blood and blood-forming organs and certain disorders involving the immune mechanism (D3_)	856	371504	gs://finngen-public-data-r9/summary_stats/finngen_R9_D3_ALLERGPURPURA.gz	https://storage.googleapis.com/finngen-public-data-r9/summary_stats/finngen_R9_D3_ALLERGPURPURA.gz
D3_ANAEMIA	Anaemias	III Diseases of the blood and blood-forming organs and certain disorders involving the immune mechanism (D3_)	27371	88536	gs://finngen-public-data-r9/summary_stats/finngen_R9_D3_ANAEMIA.gz	https://storage.googleapis.com/finngen-public-data-r9/summary_stats/finngen_R9_D3_ANAEMIA.gz
D3_ANAEMIAINCHRONICDISEASE	Anaemia in chronic diseases classified elsewhere	III Diseases of the blood and blood-forming organs and certain disorders involving the immune mechanism (D3_)	585	362319	gs://finngen-public-data-r9/summary_stats/finngen_R9_D3_ANAEMIAINCHRONICDISEASE.gz	https://storage.googleapis.com/finngen-public-data-r9/summary_stats/finngen_R9_D3_ANAEMIAINCHRONICDISEASE.gz
D3_ANAEMIANAS	Other and unspecified anaemias	III Diseases of the blood and blood-forming organs and certain disorders involving the immune mechanism (D3_)	13600	362319	gs://finngen-public-data-r9/summary_stats/finngen_R9_D3_ANAEMIANAS.gz	https://storage.googleapis.com/finngen-public-data-r9/summary_stats/finngen_R9_D3_ANAEMIANAS.gz
D3_ANAEMIA_B12_DEF	Vitamin B12 deficiency anaemia	III Diseases of the blood and blood-forming organs and certain disorders involving the immune mechanism (D3_)	3351	360528	gs://finngen-public-data-r9/summary_stats/finngen_R9_D3_ANAEMIA_B12_DEF.gz	https://storage.googleapis.com/finngen-public-data-r9/summary_stats/finngen_R9_D3_ANAEMIA_B12_DEF.gz
D3_ANAEMIA_FOLATEDEF	Folate deficiency anaemia	III Diseases of the blood and blood-forming organs and certain disorders involving the immune mechanism (D3_)	178	360528	gs://finngen-public-data-r9/summary_stats/finngen_R9_D3_ANAEMIA_FOLATEDEF.gz	https://storage.googleapis.com/finngen-public-data-r9/summary_stats/finngen_R9_D3_ANAEMIA_FOLATEDEF.gz
D3_ANAEMIA_IRONDEF	Iron deficiency anaemia	III Diseases of the blood and blood-forming organs and certain disorders involving the immune mechanism (D3_)	13689	360528	gs://finngen-public-data-r9/summary_stats/finngen_R9_D3_ANAEMIA_IRONDEF.gz	https://storage.googleapis.com/finngen-public-data-r9/summary_stats/finngen_R9_D3_ANAEMIA_IRONDEF.gz
D3_ANAEMIA_IRONDEF_BLOODLOSS	Iron deficiency anaemia secondary to blood loss (chronic)	III Diseases of the blood and blood-forming organs and certain disorders involving the immune mechanism (D3_)	4852	360528	gs://finngen-public-data-r9/summary_stats/finngen_R9_D3_ANAEMIA_IRONDEF_BLOODLOSS.gz	https://storage.googleapis.com/finngen-public-data-r9/summary_stats/finngen_R9_D3_ANAEMIA_IRONDEF_BLOODLOSS.gz
D3_ANAEMIA_IRONDEF_NAS	Other and unspecified iron deficiency	III Diseases of the blood and blood-forming organs and certain disorders involving the immune mechanism (D3_)	10208	360528	gs://finngen-public-data-r9/summary_stats/finngen_R9_D3_ANAEMIA_IRONDEF_NAS.gz	https://storage.googleapis.com/finngen-public-data-r9/summary_stats/finngen_R9_D3_ANAEMIA_IRONDEF_NAS.gz
D3_BLOODNAS	Other and unspecified diseases of blood and blood-forming organs	III Diseases of the blood and blood-forming organs and certain disorders involving the immune mechanism (D3_)	633	370400	gs://finngen-public-data-r9/summary_stats/finngen_R9_D3_BLOODNAS.gz	https://storage.googleapis.com/finngen-public-data-r9/summary_stats/finngen_R9_D3_BLOODNAS.gz
D3_BLOODOTHER	Other diseases of blood and blood-forming organs	III Diseases of the blood and blood-forming organs and certain disorders involving the immune mechanism (D3_)	6877	370400	gs://finngen-public-data-r9/summary_stats/finngen_R9_D3_BLOODOTHER.gz	https://storage.googleapis.com/finngen-public-data-r9/summary_stats/finngen_R9_D3_BLOODOTHER.gz
D3_COAGDEF	Chronic Coagulation defects	III Diseases of the blood and blood-forming organs and certain disorders involving the immune mechanism (D3_)	626	376651	gs://finngen-public-data-r9/summary_stats/finngen_R9_D3_COAGDEF.gz	https://storage.googleapis.com/finngen-public-data-r9/summary_stats/finngen_R9_D3_COAGDEF.gz
D3_COAGDEFNAS	Other and unspecified coagulation defects	III Diseases of the blood and blood-forming organs and certain disorders involving the immune mechanism (D3_)	1217	371504	gs://finngen-public-data-r9/summary_stats/finngen_R9_D3_COAGDEFNAS.gz	https://storage.googleapis.com/finngen-public-data-r9/summary_stats/finngen_R9_D3_COAGDEFNAS.gz
D3_COAGDEF_PURPUR_HAEMORRHAGIC	Coagulation defects, purpura and other haemorrhagic conditions	III Diseases of the blood and blood-forming organs and certain disorders involving the immune mechanism (D3_)	5773	371504	gs://finngen-public-data-r9/summary_stats/finngen_R9_D3_COAGDEF_PURPUR_HAEMORRHAGIC.gz	https://storage.googleapis.com/finngen-public-data-r9/summary_stats/finngen_R9_D3_COAGDEF_PURPUR_HAEMORRHAGIC.gz
D3_COAGOTHER	Other coagulation defects	III Diseases of the blood and blood-forming organs and certain disorders involving the immune mechanism (D3_)	1904	371504	gs://finngen-public-data-r9/summary_stats/finngen_R9_D3_COAGOTHER.gz	https://storage.googleapis.com/finngen-public-data-r9/summary_stats/finngen_R9_D3_COAGOTHER.gz
D3_COMBIMMUDEF	Combined immunodeficiencies	III Diseases of the blood and blood-forming organs and certain disorders involving the immune mechanism (D3_)	305	371255	gs://finngen-public-data-r9/summary_stats/finngen_R9_D3_COMBIMMUDEF.gz	https://storage.googleapis.com/finngen-public-data-r9/summary_stats/finngen_R9_D3_COMBIMMUDEF.gz
D3_COMPLEMENTDEF	Defects in the complement system	III Diseases of the blood and blood-forming organs and certain disorders involving the immune mechanism (D3_)	171	371255	gs://finngen-public-data-r9/summary_stats/finngen_R9_D3_COMPLEMENTDEF.gz	https://storage.googleapis.com/finngen-public-data-r9/summary_stats/finngen_R9_D3_COMPLEMENTDEF.gz
D3_CVID	Common variable immunodeficiency	III Diseases of the blood and blood-forming organs and certain disorders involving the immune mechanism (D3_)	171	371255	gs://finngen-public-data-r9/summary_stats/finngen_R9_D3_CVID.gz	https://storage.googleapis.com/finngen-public-data-r9/summary_stats/finngen_R9_D3_CVID.gz
D3_CVIDNAS	Other or unspecified common variable immunodeficiency	III Diseases of the blood and blood-forming organs and certain disorders involving the immune mechanism (D3_)	90	371255	gs://finngen-public-data-r9/summary_stats/finngen_R9_D3_CVIDNAS.gz	https://storage.googleapis.com/finngen-public-data-r9/summary_stats/finngen_R9_D3_CVIDNAS.gz
D3_DEF_IGG	Selective deficiency of immunoglobulin G [IgG] subclasses	III Diseases of the blood and blood-forming organs and certain disorders involving the immune mechanism (D3_)	183	371255	gs://finngen-public-data-r9/summary_stats/finngen_R9_D3_DEF_IGG.gz	https://storage.googleapis.com/finngen-public-data-r9/summary_stats/finngen_R9_D3_DEF_IGG.gz
D3_DEF_IIGA	Selective deficiency of immunoglobulin A [IgA]y	III Diseases of the blood and blood-forming organs and certain disorders involving the immune mechanism (D3_)	112	371255	gs://finngen-public-data-r9/summary_stats/finngen_R9_D3_DEF_IIGA.gz	https://storage.googleapis.com/finngen-public-data-r9/summary_stats/finngen_R9_D3_DEF_IIGA.gz
D3_DISSEINTRAVASCCOAG	Disseminated intravascular coagulation [defibrination syndrome]	III Diseases of the blood and blood-forming organs and certain disorders involving the immune mechanism (D3_)	83	371504	gs://finngen-public-data-r9/summary_stats/finngen_R9_D3_DISSEINTRAVASCCOAG.gz	https://storage.googleapis.com/finngen-public-data-r9/summary_stats/finngen_R9_D3_DISSEINTRAVASCCOAG.gz
D3_FAMIERYTHROCYTOCIS	Familial erythrocytosis	III Diseases of the blood and blood-forming organs and certain disorders involving the immune mechanism (D3_)	141	370400	gs://finngen-public-data-r9/summary_stats/finngen_R9_D3_FAMIERYTHROCYTOCIS.gz	https://storage.googleapis.com/finngen-public-data-r9/summary_stats/finngen_R9_D3_FAMIERYTHROCYTOCIS.gz
D3_HAEMOLYTICANAEMIA	Haemolytic anaemias	III Diseases of the blood and blood-forming organs and certain disorders involving the immune mechanism (D3_)	838	376439	gs://finngen-public-data-r9/summary_stats/finngen_R9_D3_HAEMOLYTICANAEMIA.gz	https://storage.googleapis.com/finngen-public-data-r9/summary_stats/finngen_R9_D3_HAEMOLYTICANAEMIA.gz
D3_HAEMORRHAGCIRGUANTICO	Haemorrhagic disorder due to circulating anticoagulants	III Diseases of the blood and blood-forming organs and certain disorders involving the immune mechanism (D3_)	267	371504	gs://finngen-public-data-r9/summary_stats/finngen_R9_D3_HAEMORRHAGCIRGUANTICO.gz	https://storage.googleapis.com/finngen-public-data-r9/summary_stats/finngen_R9_D3_HAEMORRHAGCIRGUANTICO.gz
D3_HAEMORRHAGICNAS	Other and unspecified haemorrhagic conditions	III Diseases of the blood and blood-forming organs and certain disorders involving the immune mechanism (D3_)	404	371504	gs://finngen-public-data-r9/summary_stats/finngen_R9_D3_HAEMORRHAGICNAS.gz	https://storage.googleapis.com/finngen-public-data-r9/summary_stats/finngen_R9_D3_HAEMORRHAGICNAS.gz
D3_HEREDHAEMOLYTICANAEMIAOTHER	Other hereditary haemolytic anaemias	III Diseases of the blood and blood-forming organs and certain disorders involving the immune mechanism (D3_)	140	376439	gs://finngen-public-data-r9/summary_stats/finngen_R9_D3_HEREDHAEMOLYTICANAEMIAOTHER.gz	https://storage.googleapis.com/finngen-public-data-r9/summary_stats/finngen_R9_D3_HEREDHAEMOLYTICANAEMIAOTHER.gz
D3_HEREDHYPOGAMMA	Hereditary hypogammaglobulinemia	III Diseases of the blood and blood-forming organs and certain disorders involving the immune mechanism (D3_)	99	371255	gs://finngen-public-data-r9/summary_stats/finngen_R9_D3_HEREDHYPOGAMMA.gz	https://storage.googleapis.com/finngen-public-data-r9/summary_stats/finngen_R9_D3_HEREDHYPOGAMMA.gz
D3_HEREDOTHCLOFACTORS	Hereditary deficiency of other clotting factors	III Diseases of the blood and blood-forming organs and certain disorders involving the immune mechanism (D3_)	216	371504	gs://finngen-public-data-r9/summary_stats/finngen_R9_D3_HEREDOTHCLOFACTORS.gz	https://storage.googleapis.com/finngen-public-data-r9/summary_stats/finngen_R9_D3_HEREDOTHCLOFACTORS.gz
D3_HYPERSPLENISM	Hypersplenism	III Diseases of the blood and blood-forming organs and certain disorders involving the immune mechanism (D3_)	105	370400	gs://finngen-public-data-r9/summary_stats/finngen_R9_D3_HYPERSPLENISM.gz	https://storage.googleapis.com/finngen-public-data-r9/summary_stats/finngen_R9_D3_HYPERSPLENISM.gz
D3_IMMUDEF	Immunodeficiencies	III Diseases of the blood and blood-forming organs and certain disorders involving the immune mechanism (D3_)	1350	375927	gs://finngen-public-data-r9/summary_stats/finngen_R9_D3_IMMUDEF.gz	https://storage.googleapis.com/finngen-public-data-r9/summary_stats/finngen_R9_D3_IMMUDEF.gz
D3_IMMUDEFANTIBODY	Immunodeficiency with predominantly antibody defects	III Diseases of the blood and blood-forming organs and certain disorders involving the immune mechanism (D3_)	711	371255	gs://finngen-public-data-r9/summary_stats/finngen_R9_D3_IMMUDEFANTIBODY.gz	https://storage.googleapis.com/finngen-public-data-r9/summary_stats/finngen_R9_D3_IMMUDEFANTIBODY.gz
D3_IMMUDEFANTIBODYNAS	Other and unspecified immunodeficiencies with predominantly antibody defects	III Diseases of the blood and blood-forming organs and certain disorders involving the immune mechanism (D3_)	336	371255	gs://finngen-public-data-r9/summary_stats/finngen_R9_D3_IMMUDEFANTIBODYNAS.gz	https://storage.googleapis.com/finngen-public-data-r9/summary_stats/finngen_R9_D3_IMMUDEFANTIBODYNAS.gz
D3_IMMUDEFNAS	Other or unspecified immunodeficiency	III Diseases of the blood and blood-forming organs and certain disorders involving the immune mechanism (D3_)	97	371255	gs://finngen-public-data-r9/summary_stats/finngen_R9_D3_IMMUDEFNAS.gz	https://storage.googleapis.com/finngen-public-data-r9/summary_stats/finngen_R9_D3_IMMUDEFNAS.gz
D3_IMMUDEFOTHER	Other immunodeficiencies	III Diseases of the blood and blood-forming organs and certain disorders involving the immune mechanism (D3_)	285	371255	gs://finngen-public-data-r9/summary_stats/finngen_R9_D3_IMMUDEFOTHER.gz	https://storage.googleapis.com/finngen-public-data-r9/summary_stats/finngen_R9_D3_IMMUDEFOTHER.gz
D3_IMMUNEMECHANISM	Certain disorders involving the immune mechanism	III Diseases of the blood and blood-forming organs and certain disorders involving the immune mechanism (D3_)	6022	371255	gs://finngen-public-data-r9/summary_stats/finngen_R9_D3_IMMUNEMECHANISM.gz	https://storage.googleapis.com/finngen-public-data-r9/summary_stats/finngen_R9_D3_IMMUNEMECHANISM.gz
D3_INFARCTSPLEEN	Infarction of spleen	III Diseases of the blood and blood-forming organs and certain disorders involving the immune mechanism (D3_)	123	370400	gs://finngen-public-data-r9/summary_stats/finngen_R9_D3_INFARCTSPLEEN.gz	https://storage.googleapis.com/finngen-public-data-r9/summary_stats/finngen_R9_D3_INFARCTSPLEEN.gz
D3_ITP	Idiopathic thrombocytopenic purpura	III Diseases of the blood and blood-forming organs and certain disorders involving the immune mechanism (D3_)	810	371504	gs://finngen-public-data-r9/summary_stats/finngen_R9_D3_ITP.gz	https://storage.googleapis.com/finngen-public-data-r9/summary_stats/finngen_R9_D3_ITP.gz
D3_KELA_IMMUDEF	Kela reimbursement Agammaglobulinemia (D80-84)	III Diseases of the blood and blood-forming organs and certain disorders involving the immune mechanism (D3_)	202	371255	gs://finngen-public-data-r9/summary_stats/finngen_R9_D3_KELA_IMMUDEF.gz	https://storage.googleapis.com/finngen-public-data-r9/summary_stats/finngen_R9_D3_KELA_IMMUDEF.gz
D3_NEFELOF	Nezelof syndrome	III Diseases of the blood and blood-forming organs and certain disorders involving the immune mechanism (D3_)	125	371255	gs://finngen-public-data-r9/summary_stats/finngen_R9_D3_NEFELOF.gz	https://storage.googleapis.com/finngen-public-data-r9/summary_stats/finngen_R9_D3_NEFELOF.gz
D3_NONHEREDHYPOGAMMA	Nonhereditary hypogammaglobulinemia	III Diseases of the blood and blood-forming organs and certain disorders involving the immune mechanism (D3_)	279	371255	gs://finngen-public-data-r9/summary_stats/finngen_R9_D3_NONHEREDHYPOGAMMA.gz	https://storage.googleapis.com/finngen-public-data-r9/summary_stats/finngen_R9_D3_NONHEREDHYPOGAMMA.gz
D3_NUTRIANAEMIAOTHER	Other nutritional anaemias	III Diseases of the blood and blood-forming organs and certain disorders involving the immune mechanism (D3_)	283	360528	gs://finngen-public-data-r9/summary_stats/finngen_R9_D3_NUTRIANAEMIAOTHER.gz	https://storage.googleapis.com/finngen-public-data-r9/summary_stats/finngen_R9_D3_NUTRIANAEMIAOTHER.gz
D3_OTHDISLYMPHORETANDRETICULOHIST	Other specified diseases with participation of lymphoreticular and reticulohistiocytic tissue	III Diseases of the blood and blood-forming organs and certain disorders involving the immune mechanism (D3_)	86	370400	gs://finngen-public-data-r9/summary_stats/finngen_R9_D3_OTHDISLYMPHORETANDRETICULOHIST.gz	https://storage.googleapis.com/finngen-public-data-r9/summary_stats/finngen_R9_D3_OTHDISLYMPHORETANDRETICULOHIST.gz
D3_OTHERAPLASTICANAEMIA	Other and unspecified aplastic anaemias	III Diseases of the blood and blood-forming organs and certain disorders involving the immune mechanism (D3_)	288	362319	gs://finngen-public-data-r9/summary_stats/finngen_R9_D3_OTHERAPLASTICANAEMIA.gz	https://storage.googleapis.com/finngen-public-data-r9/summary_stats/finngen_R9_D3_OTHERAPLASTICANAEMIA.gz
D3_OTHERBLOOD	Other diseases of blood and blood-forming organs	III Diseases of the blood and blood-forming organs and certain disorders involving the immune mechanism (D3_)	1892	370400	gs://finngen-public-data-r9/summary_stats/finngen_R9_D3_OTHERBLOOD.gz	https://storage.googleapis.com/finngen-public-data-r9/summary_stats/finngen_R9_D3_OTHERBLOOD.gz
D3_OTHERWHITECELL	Other disorders of white blood cells	III Diseases of the blood and blood-forming organs and certain disorders involving the immune mechanism (D3_)	1483	370400	gs://finngen-public-data-r9/summary_stats/finngen_R9_D3_OTHERWHITECELL.gz	https://storage.googleapis.com/finngen-public-data-r9/summary_stats/finngen_R9_D3_OTHERWHITECELL.gz
D3_OTHNONTHROMBOCYTOPENPURPURA	Other nonthrombocytopenic purpura	III Diseases of the blood and blood-forming organs and certain disorders involving the immune mechanism (D3_)	214	371504	gs://finngen-public-data-r9/summary_stats/finngen_R9_D3_OTHNONTHROMBOCYTOPENPURPURA.gz	https://storage.googleapis.com/finngen-public-data-r9/summary_stats/finngen_R9_D3_OTHNONTHROMBOCYTOPENPURPURA.gz
D3_OTHPRIMTHROMBOCYTOPENIA	Other primary thrombocytopenia	III Diseases of the blood and blood-forming organs and certain disorders involving the immune mechanism (D3_)	88	371504	gs://finngen-public-data-r9/summary_stats/finngen_R9_D3_OTHPRIMTHROMBOCYTOPENIA.gz	https://storage.googleapis.com/finngen-public-data-r9/summary_stats/finngen_R9_D3_OTHPRIMTHROMBOCYTOPENIA.gz
D3_PURPURA_AND3_OTHER_HAEMORRHAGIC	Purpura and other haemorrhagic conditions	III Diseases of the blood and blood-forming organs and certain disorders involving the immune mechanism (D3_)	3900	371504	gs://finngen-public-data-r9/summary_stats/finngen_R9_D3_PURPURA_AND3_OTHER_HAEMORRHAGIC.gz	https://storage.googleapis.com/finngen-public-data-r9/summary_stats/finngen_R9_D3_PURPURA_AND3_OTHER_HAEMORRHAGIC.gz
D3_QUALIPATELETDEF	Qualitative platelet defects	III Diseases of the blood and blood-forming organs and certain disorders involving the immune mechanism (D3_)	112	371504	gs://finngen-public-data-r9/summary_stats/finngen_R9_D3_QUALIPATELETDEF.gz	https://storage.googleapis.com/finngen-public-data-r9/summary_stats/finngen_R9_D3_QUALIPATELETDEF.gz
D3_SARCOIDOSIS	Sarcoidosis	III Diseases of the blood and blood-forming organs and certain disorders involving the immune mechanism (D3_)	4041	371255	gs://finngen-public-data-r9/summary_stats/finngen_R9_D3_SARCOIDOSIS.gz	https://storage.googleapis.com/finngen-public-data-r9/summary_stats/finngen_R9_D3_SARCOIDOSIS.gz
D3_SCIDA	Severe combined immunodeficiency [SCID] with reticular dysgenesis	III Diseases of the blood and blood-forming organs and certain disorders involving the immune mechanism (D3_)	82	371255	gs://finngen-public-data-r9/summary_stats/finngen_R9_D3_SCIDA.gz	https://storage.googleapis.com/finngen-public-data-r9/summary_stats/finngen_R9_D3_SCIDA.gz
D3_SCNDPOLYCYTHAEMIA	Secondary polycythaemia	III Diseases of the blood and blood-forming organs and certain disorders involving the immune mechanism (D3_)	608	370400	gs://finngen-public-data-r9/summary_stats/finngen_R9_D3_SCNDPOLYCYTHAEMIA.gz	https://storage.googleapis.com/finngen-public-data-r9/summary_stats/finngen_R9_D3_SCNDPOLYCYTHAEMIA.gz
D3_SCNDTHROMBOCYTOPENIA	Secondary thrombocytopenia	III Diseases of the blood and blood-forming organs and certain disorders involving the immune mechanism (D3_)	298	371504	gs://finngen-public-data-r9/summary_stats/finngen_R9_D3_SCNDTHROMBOCYTOPENIA.gz	https://storage.googleapis.com/finngen-public-data-r9/summary_stats/finngen_R9_D3_SCNDTHROMBOCYTOPENIA.gz
D3_SIDEROANAEMIAHERED	Hereditary sideroblastic anaemia	III Diseases of the blood and blood-forming organs and certain disorders involving the immune mechanism (D3_)	103	362319	gs://finngen-public-data-r9/summary_stats/finngen_R9_D3_SIDEROANAEMIAHERED.gz	https://storage.googleapis.com/finngen-public-data-r9/summary_stats/finngen_R9_D3_SIDEROANAEMIAHERED.gz
D3_SIDEROANAMIEAOTHER	Other sideroblastic anaemias	III Diseases of the blood and blood-forming organs and certain disorders involving the immune mechanism (D3_)	102	362319	gs://finngen-public-data-r9/summary_stats/finngen_R9_D3_SIDEROANAMIEAOTHER.gz	https://storage.googleapis.com/finngen-public-data-r9/summary_stats/finngen_R9_D3_SIDEROANAMIEAOTHER.gz
D3_SPLEENDISEASE	Diseases of spleen	III Diseases of the blood and blood-forming organs and certain disorders involving the immune mechanism (D3_)	397	370400	gs://finngen-public-data-r9/summary_stats/finngen_R9_D3_SPLEENDISEASE.gz	https://storage.googleapis.com/finngen-public-data-r9/summary_stats/finngen_R9_D3_SPLEENDISEASE.gz
D3_SPLEENNAS	Other and unspecified diseases of spleen	III Diseases of the blood and blood-forming organs and certain disorders involving the immune mechanism (D3_)	92	370400	gs://finngen-public-data-r9/summary_stats/finngen_R9_D3_SPLEENNAS.gz	https://storage.googleapis.com/finngen-public-data-r9/summary_stats/finngen_R9_D3_SPLEENNAS.gz
D3_THROMBOCYTOPENIANAS	Thrombocytopenia, unspecified	III Diseases of the blood and blood-forming organs and certain disorders involving the immune mechanism (D3_)	1869	371504	gs://finngen-public-data-r9/summary_stats/finngen_R9_D3_THROMBOCYTOPENIANAS.gz	https://storage.googleapis.com/finngen-public-data-r9/summary_stats/finngen_R9_D3_THROMBOCYTOPENIANAS.gz
D3_VONVILLEBRAND	Von Willebrand disease	III Diseases of the blood and blood-forming organs and certain disorders involving the immune mechanism (D3_)	336	371504	gs://finngen-public-data-r9/summary_stats/finngen_R9_D3_VONVILLEBRAND.gz	https://storage.googleapis.com/finngen-public-data-r9/summary_stats/finngen_R9_D3_VONVILLEBRAND.gz
D3_WHITEBLOODCELLNAS	Other and unspecified disorders of white blood cells	III Diseases of the blood and blood-forming organs and certain disorders involving the immune mechanism (D3_)	1077	370400	gs://finngen-public-data-r9/summary_stats/finngen_R9_D3_WHITEBLOODCELLNAS.gz	https://storage.googleapis.com/finngen-public-data-r9/summary_stats/finngen_R9_D3_WHITEBLOODCELLNAS.gz
DEATH	Any death	Common endpoint	40455	336822	gs://finngen-public-data-r9/summary_stats/finngen_R9_DEATH.gz	https://storage.googleapis.com/finngen-public-data-r9/summary_stats/finngen_R9_DEATH.gz
DENTAL_TMD	TMD related pain	Dental endpoints	10303	366974	gs://finngen-public-data-r9/summary_stats/finngen_R9_DENTAL_TMD.gz	https://storage.googleapis.com/finngen-public-data-r9/summary_stats/finngen_R9_DENTAL_TMD.gz
DENTAL_TMD_FIBRO	TMD muscular pain linked with fibromyalgia	Dental endpoints	8995	368282	gs://finngen-public-data-r9/summary_stats/finngen_R9_DENTAL_TMD_FIBRO.gz	https://storage.googleapis.com/finngen-public-data-r9/summary_stats/finngen_R9_DENTAL_TMD_FIBRO.gz
DERMATOPOLY_FG	Dermatopolymyositis (FG)	Rheuma endpoints	405	285035	gs://finngen-public-data-r9/summary_stats/finngen_R9_DERMATOPOLY_FG.gz	https://storage.googleapis.com/finngen-public-data-r9/summary_stats/finngen_R9_DERMATOPOLY_FG.gz
DM_AUTONOMIC	Diabetic autonomic neuropathy	Diabetes endpoints	111	374434	gs://finngen-public-data-r9/summary_stats/finngen_R9_DM_AUTONOMIC.gz	https://storage.googleapis.com/finngen-public-data-r9/summary_stats/finngen_R9_DM_AUTONOMIC.gz
DM_HYPOGLYC	Diabetic hypoglycemia	Diabetes endpoints	7332	271817	gs://finngen-public-data-r9/summary_stats/finngen_R9_DM_HYPOGLYC.gz	https://storage.googleapis.com/finngen-public-data-r9/summary_stats/finngen_R9_DM_HYPOGLYC.gz
DM_KETOACIDOSIS	Diabetic ketoacidosis	Diabetes endpoints	7841	271817	gs://finngen-public-data-r9/summary_stats/finngen_R9_DM_KETOACIDOSIS.gz	https://storage.googleapis.com/finngen-public-data-r9/summary_stats/finngen_R9_DM_KETOACIDOSIS.gz
DM_MACULOPATHY_EXMORE	Diabetic maculopathy (more control exclusions)	Diabetes endpoints	3572	308547	gs://finngen-public-data-r9/summary_stats/finngen_R9_DM_MACULOPATHY_EXMORE.gz	https://storage.googleapis.com/finngen-public-data-r9/summary_stats/finngen_R9_DM_MACULOPATHY_EXMORE.gz
DM_MONONEURO	Diabetic mononeuropathy	Diabetes endpoints	121	374434	gs://finngen-public-data-r9/summary_stats/finngen_R9_DM_MONONEURO.gz	https://storage.googleapis.com/finngen-public-data-r9/summary_stats/finngen_R9_DM_MONONEURO.gz
DM_NEOVASCULAR_GLAUCOMA	Neovascular glaucoma	Diabetes endpoints	1100	366206	gs://finngen-public-data-r9/summary_stats/finngen_R9_DM_NEOVASCULAR_GLAUCOMA.gz	https://storage.googleapis.com/finngen-public-data-r9/summary_stats/finngen_R9_DM_NEOVASCULAR_GLAUCOMA.gz
DM_NEPHROPATHY_EXMORE	Diabetic nephropathy (more control exclusions)	Diabetes endpoints	4111	308539	gs://finngen-public-data-r9/summary_stats/finngen_R9_DM_NEPHROPATHY_EXMORE.gz	https://storage.googleapis.com/finngen-public-data-r9/summary_stats/finngen_R9_DM_NEPHROPATHY_EXMORE.gz
DM_NEUROPATHY	Diabetic neuropathy	Diabetes endpoints	2843	271817	gs://finngen-public-data-r9/summary_stats/finngen_R9_DM_NEUROPATHY.gz	https://storage.googleapis.com/finngen-public-data-r9/summary_stats/finngen_R9_DM_NEUROPATHY.gz
DM_PERIPH_ANGIOPATHY	Peripheral angiopathy	Diabetes endpoints	2514	271817	gs://finngen-public-data-r9/summary_stats/finngen_R9_DM_PERIPH_ANGIOPATHY.gz	https://storage.googleapis.com/finngen-public-data-r9/summary_stats/finngen_R9_DM_PERIPH_ANGIOPATHY.gz
DM_POLYNEURO	Diabetic polyneuropathy	Diabetes endpoints	1048	374434	gs://finngen-public-data-r9/summary_stats/finngen_R9_DM_POLYNEURO.gz	https://storage.googleapis.com/finngen-public-data-r9/summary_stats/finngen_R9_DM_POLYNEURO.gz
DM_RETINA_NOS	Unspecified diabetic retinopathy	Diabetes endpoints	3494	366864	gs://finngen-public-data-r9/summary_stats/finngen_R9_DM_RETINA_NOS.gz	https://storage.googleapis.com/finngen-public-data-r9/summary_stats/finngen_R9_DM_RETINA_NOS.gz
DM_RETINA_PROLIF	Proliferative diabetic retinopathy	Diabetes endpoints	9511	362581	gs://finngen-public-data-r9/summary_stats/finngen_R9_DM_RETINA_PROLIF.gz	https://storage.googleapis.com/finngen-public-data-r9/summary_stats/finngen_R9_DM_RETINA_PROLIF.gz
DM_RETINOPATHY_EXMORE	Diabetic retinopathy (more control exclusions)	Diabetes endpoints	10413	308633	gs://finngen-public-data-r9/summary_stats/finngen_R9_DM_RETINOPATHY_EXMORE.gz	https://storage.googleapis.com/finngen-public-data-r9/summary_stats/finngen_R9_DM_RETINOPATHY_EXMORE.gz
DM_RET_ART_OCCLU_BRANCH	Retinal artery occlusion (branch)	Diabetes endpoints	201	308633	gs://finngen-public-data-r9/summary_stats/finngen_R9_DM_RET_ART_OCCLU_BRANCH.gz	https://storage.googleapis.com/finngen-public-data-r9/summary_stats/finngen_R9_DM_RET_ART_OCCLU_BRANCH.gz
DM_RET_ART_OCCLU_MAIN	Retinal artery occlusion (main artery)	Diabetes endpoints	181	308633	gs://finngen-public-data-r9/summary_stats/finngen_R9_DM_RET_ART_OCCLU_MAIN.gz	https://storage.googleapis.com/finngen-public-data-r9/summary_stats/finngen_R9_DM_RET_ART_OCCLU_MAIN.gz
DM_RET_VEIN_OCCLU	Retinal vein occlusion (central or branch)	Diabetes endpoints	775	308633	gs://finngen-public-data-r9/summary_stats/finngen_R9_DM_RET_VEIN_OCCLU.gz	https://storage.googleapis.com/finngen-public-data-r9/summary_stats/finngen_R9_DM_RET_VEIN_OCCLU.gz
DM_SEVERAL_COMPLICATIONS	Diabetes, several complications	Diabetes endpoints	16320	271817	gs://finngen-public-data-r9/summary_stats/finngen_R9_DM_SEVERAL_COMPLICATIONS.gz	https://storage.googleapis.com/finngen-public-data-r9/summary_stats/finngen_R9_DM_SEVERAL_COMPLICATIONS.gz
DM_VITREOUS_BLEEDING	Vitreous bleeding (caused by prolif. dmrp when together with H36.03*)	Diabetes endpoints	2820	365572	gs://finngen-public-data-r9/summary_stats/finngen_R9_DM_VITREOUS_BLEEDING.gz	https://storage.googleapis.com/finngen-public-data-r9/summary_stats/finngen_R9_DM_VITREOUS_BLEEDING.gz
DRUGADVERS_ADRENOCORTICAL_INSUFFICIENCY	Drug-induced adrenocortical insufficiency	IV Endocrine, nutritional and metabolic diseases (E4_)	403	376874	gs://finngen-public-data-r9/summary_stats/finngen_R9_DRUGADVERS_ADRENOCORTICAL_INSUFFICIENCY.gz	https://storage.googleapis.com/finngen-public-data-r9/summary_stats/finngen_R9_DRUGADVERS_ADRENOCORTICAL_INSUFFICIENCY.gz
DRUGADVERS_CATAR	Drug-induced cataract	VII Diseases of the eye and adnexa (H7_)	621	376656	gs://finngen-public-data-r9/summary_stats/finngen_R9_DRUGADVERS_CATAR.gz	https://storage.googleapis.com/finngen-public-data-r9/summary_stats/finngen_R9_DRUGADVERS_CATAR.gz
DRUGADVERS_DYSTON	Drug-induced dystonia	VI Diseases of the nervous system (G6_)	86	377191	gs://finngen-public-data-r9/summary_stats/finngen_R9_DRUGADVERS_DYSTON.gz	https://storage.googleapis.com/finngen-public-data-r9/summary_stats/finngen_R9_DRUGADVERS_DYSTON.gz
DRUGADVERS_GOUT	Drug-induced gout	XIII Diseases of the musculoskeletal system and connective tissue (M13_)	121	377156	gs://finngen-public-data-r9/summary_stats/finngen_R9_DRUGADVERS_GOUT.gz	https://storage.googleapis.com/finngen-public-data-r9/summary_stats/finngen_R9_DRUGADVERS_GOUT.gz
DRUGADVERS_HEADA_NOT_ELSEW_CLASSIFIED	Drug-induced headache, not elsewhere classified	VI Diseases of the nervous system (G6_)	132	377145	gs://finngen-public-data-r9/summary_stats/finngen_R9_DRUGADVERS_HEADA_NOT_ELSEW_CLASSIFIED.gz	https://storage.googleapis.com/finngen-public-data-r9/summary_stats/finngen_R9_DRUGADVERS_HEADA_NOT_ELSEW_CLASSIFIED.gz
DRUGADVERS_NEUTROPENIA	Drug-induced neutropenia	III Diseases of the blood and blood-forming organs and certain disorders involving the immune mechanism (D3_)	1978	375299	gs://finngen-public-data-r9/summary_stats/finngen_R9_DRUGADVERS_NEUTROPENIA.gz	https://storage.googleapis.com/finngen-public-data-r9/summary_stats/finngen_R9_DRUGADVERS_NEUTROPENIA.gz
DRUGADVERS_OSTEOPO	Drug-induced osteoporosis	XIII Diseases of the musculoskeletal system and connective tissue (M13_)	289	376988	gs://finngen-public-data-r9/summary_stats/finngen_R9_DRUGADVERS_OSTEOPO.gz	https://storage.googleapis.com/finngen-public-data-r9/summary_stats/finngen_R9_DRUGADVERS_OSTEOPO.gz
DRUGADVERS_SYSTEMIC_LUPUS_ERYTHEMAT	Drug-induced systemic lupus erythematosus	XIII Diseases of the musculoskeletal system and connective tissue (M13_)	191	377086	gs://finngen-public-data-r9/summary_stats/finngen_R9_DRUGADVERS_SYSTEMIC_LUPUS_ERYTHEMAT.gz	https://storage.googleapis.com/finngen-public-data-r9/summary_stats/finngen_R9_DRUGADVERS_SYSTEMIC_LUPUS_ERYTHEMAT.gz
DRUGADVERS_TREMOR	Drug-induced tremor	VI Diseases of the nervous system (G6_)	151	377126	gs://finngen-public-data-r9/summary_stats/finngen_R9_DRUGADVERS_TREMOR.gz	https://storage.googleapis.com/finngen-public-data-r9/summary_stats/finngen_R9_DRUGADVERS_TREMOR.gz
DRY_AMD	Dry age-related macular degeneration (includes geographic atrophy)	VII Diseases of the eye and adnexa (H7_)	6065	251042	gs://finngen-public-data-r9/summary_stats/finngen_R9_DRY_AMD.gz	https://storage.googleapis.com/finngen-public-data-r9/summary_stats/finngen_R9_DRY_AMD.gz
DUODENAL_ULCER_UNSPE_ACUTE_CHRONIC_WO_HAEMORRHAGE_PERFORATION	Duodenal ulcer - Unspecified as acute or chronic, without haemorrhage or perforation, drug-induced	XI Diseases of the digestive system (K11_)	106	377171	gs://finngen-public-data-r9/summary_stats/finngen_R9_DUODENAL_ULCER_UNSPE_ACUTE_CHRONIC_WO_HAEMORRHAGE_PERFORATION.gz	https://storage.googleapis.com/finngen-public-data-r9/summary_stats/finngen_R9_DUODENAL_ULCER_UNSPE_ACUTE_CHRONIC_WO_HAEMORRHAGE_PERFORATION.gz
E4_ACIDOSIS	Acidosis	IV Endocrine, nutritional and metabolic diseases (E4_)	479	324150	gs://finngen-public-data-r9/summary_stats/finngen_R9_E4_ACIDOSIS.gz	https://storage.googleapis.com/finngen-public-data-r9/summary_stats/finngen_R9_E4_ACIDOSIS.gz
E4_ACROMEG	Acromegaly and pituitary gigantism	IV Endocrine, nutritional and metabolic diseases (E4_)	183	361988	gs://finngen-public-data-r9/summary_stats/finngen_R9_E4_ACROMEG.gz	https://storage.googleapis.com/finngen-public-data-r9/summary_stats/finngen_R9_E4_ACROMEG.gz
E4_ADDISON	Adrenocortical insufficiency	IV Endocrine, nutritional and metabolic diseases (E4_)	923	361988	gs://finngen-public-data-r9/summary_stats/finngen_R9_E4_ADDISON.gz	https://storage.googleapis.com/finngen-public-data-r9/summary_stats/finngen_R9_E4_ADDISON.gz
E4_ADREACT	Other adrenocortical overactivity	IV Endocrine, nutritional and metabolic diseases (E4_)	146	361988	gs://finngen-public-data-r9/summary_stats/finngen_R9_E4_ADREACT.gz	https://storage.googleapis.com/finngen-public-data-r9/summary_stats/finngen_R9_E4_ADREACT.gz
E4_ADREMEDHYPER	Adrenomedullary hyperfunction	IV Endocrine, nutritional and metabolic diseases (E4_)	80	361988	gs://finngen-public-data-r9/summary_stats/finngen_R9_E4_ADREMEDHYPER.gz	https://storage.googleapis.com/finngen-public-data-r9/summary_stats/finngen_R9_E4_ADREMEDHYPER.gz
E4_ADRENAS	Disorders of adrenal gland, other and/or unspecified	IV Endocrine, nutritional and metabolic diseases (E4_)	129	361988	gs://finngen-public-data-r9/summary_stats/finngen_R9_E4_ADRENAS.gz	https://storage.googleapis.com/finngen-public-data-r9/summary_stats/finngen_R9_E4_ADRENAS.gz
E4_ADRENOGEN	Adrenogenital disorders	IV Endocrine, nutritional and metabolic diseases (E4_)	127	361988	gs://finngen-public-data-r9/summary_stats/finngen_R9_E4_ADRENOGEN.gz	https://storage.googleapis.com/finngen-public-data-r9/summary_stats/finngen_R9_E4_ADRENOGEN.gz
E4_AMINO	Other disorders of amino-acid metabolism	IV Endocrine, nutritional and metabolic diseases (E4_)	127	324150	gs://finngen-public-data-r9/summary_stats/finngen_R9_E4_AMINO.gz	https://storage.googleapis.com/finngen-public-data-r9/summary_stats/finngen_R9_E4_AMINO.gz
E4_AMYLNAS	Amyloidosis, other/unspecified	IV Endocrine, nutritional and metabolic diseases (E4_)	413	324150	gs://finngen-public-data-r9/summary_stats/finngen_R9_E4_AMYLNAS.gz	https://storage.googleapis.com/finngen-public-data-r9/summary_stats/finngen_R9_E4_AMYLNAS.gz
E4_AMYL_SCNDSYST	Secondary systemic amyloidosis	IV Endocrine, nutritional and metabolic diseases (E4_)	88	324150	gs://finngen-public-data-r9/summary_stats/finngen_R9_E4_AMYL_SCNDSYST.gz	https://storage.googleapis.com/finngen-public-data-r9/summary_stats/finngen_R9_E4_AMYL_SCNDSYST.gz
E4_ANTIDIU	Syndrome of inappropriate secretion of antidiuretic hormone	IV Endocrine, nutritional and metabolic diseases (E4_)	119	361988	gs://finngen-public-data-r9/summary_stats/finngen_R9_E4_ANTIDIU.gz	https://storage.googleapis.com/finngen-public-data-r9/summary_stats/finngen_R9_E4_ANTIDIU.gz
E4_AROMAMINO	Disorders of aromatic amino-acid metabolism	IV Endocrine, nutritional and metabolic diseases (E4_)	93	324150	gs://finngen-public-data-r9/summary_stats/finngen_R9_E4_AROMAMINO.gz	https://storage.googleapis.com/finngen-public-data-r9/summary_stats/finngen_R9_E4_AROMAMINO.gz
E4_CARBO	Other disorders of carbohydrate metabolism	IV Endocrine, nutritional and metabolic diseases (E4_)	127	324150	gs://finngen-public-data-r9/summary_stats/finngen_R9_E4_CARBO.gz	https://storage.googleapis.com/finngen-public-data-r9/summary_stats/finngen_R9_E4_CARBO.gz
E4_CARBONAS	Disorder of carbohydrate metabolism, other/unspecified	IV Endocrine, nutritional and metabolic diseases (E4_)	84	324150	gs://finngen-public-data-r9/summary_stats/finngen_R9_E4_CARBONAS.gz	https://storage.googleapis.com/finngen-public-data-r9/summary_stats/finngen_R9_E4_CARBONAS.gz
E4_CARCISDR	Carcinoid syndrome	IV Endocrine, nutritional and metabolic diseases (E4_)	249	361988	gs://finngen-public-data-r9/summary_stats/finngen_R9_E4_CARCISDR.gz	https://storage.googleapis.com/finngen-public-data-r9/summary_stats/finngen_R9_E4_CARCISDR.gz
E4_CONGEIOD	Congenital iodine-deficiency syndrome/hypothyroidism	IV Endocrine, nutritional and metabolic diseases (E4_)	877	320703	gs://finngen-public-data-r9/summary_stats/finngen_R9_E4_CONGEIOD.gz	https://storage.googleapis.com/finngen-public-data-r9/summary_stats/finngen_R9_E4_CONGEIOD.gz
E4_CUSHING	Cushing syndrome	IV Endocrine, nutritional and metabolic diseases (E4_)	293	361988	gs://finngen-public-data-r9/summary_stats/finngen_R9_E4_CUSHING.gz	https://storage.googleapis.com/finngen-public-data-r9/summary_stats/finngen_R9_E4_CUSHING.gz
E4_DELPUB	Delayed puberty	IV Endocrine, nutritional and metabolic diseases (E4_)	213	361988	gs://finngen-public-data-r9/summary_stats/finngen_R9_E4_DELPUB.gz	https://storage.googleapis.com/finngen-public-data-r9/summary_stats/finngen_R9_E4_DELPUB.gz
E4_DIABINSIPIDUS	Diabetes insipidus	IV Endocrine, nutritional and metabolic diseases (E4_)	245	361988	gs://finngen-public-data-r9/summary_stats/finngen_R9_E4_DIABINSIPIDUS.gz	https://storage.googleapis.com/finngen-public-data-r9/summary_stats/finngen_R9_E4_DIABINSIPIDUS.gz
E4_DISPUB	Disorders of puberty	IV Endocrine, nutritional and metabolic diseases (E4_)	412	361988	gs://finngen-public-data-r9/summary_stats/finngen_R9_E4_DISPUB.gz	https://storage.googleapis.com/finngen-public-data-r9/summary_stats/finngen_R9_E4_DISPUB.gz
E4_DM1COMA	Type 1 diabetes with coma	IV Endocrine, nutritional and metabolic diseases (E4_)	2050	308280	gs://finngen-public-data-r9/summary_stats/finngen_R9_E4_DM1COMA.gz	https://storage.googleapis.com/finngen-public-data-r9/summary_stats/finngen_R9_E4_DM1COMA.gz
E4_DM1KETO	Type 1 diabetes with ketoacidosis	IV Endocrine, nutritional and metabolic diseases (E4_)	2102	308280	gs://finngen-public-data-r9/summary_stats/finngen_R9_E4_DM1KETO.gz	https://storage.googleapis.com/finngen-public-data-r9/summary_stats/finngen_R9_E4_DM1KETO.gz
E4_DM1NASCOMP	Type 1 diabetes with other specified/multiple/unspecified complications	IV Endocrine, nutritional and metabolic diseases (E4_)	6234	308280	gs://finngen-public-data-r9/summary_stats/finngen_R9_E4_DM1NASCOMP.gz	https://storage.googleapis.com/finngen-public-data-r9/summary_stats/finngen_R9_E4_DM1NASCOMP.gz
E4_DM1NEU	Type 1 diabetes with neurological complications	IV Endocrine, nutritional and metabolic diseases (E4_)	1077	308280	gs://finngen-public-data-r9/summary_stats/finngen_R9_E4_DM1NEU.gz	https://storage.googleapis.com/finngen-public-data-r9/summary_stats/finngen_R9_E4_DM1NEU.gz
E4_DM1OPTH	Type 1 diabetes with ophthalmic complications	IV Endocrine, nutritional and metabolic diseases (E4_)	5202	308280	gs://finngen-public-data-r9/summary_stats/finngen_R9_E4_DM1OPTH.gz	https://storage.googleapis.com/finngen-public-data-r9/summary_stats/finngen_R9_E4_DM1OPTH.gz
E4_DM1PERIPH	Type 1 diabetes with peripheral circulatory complications	IV Endocrine, nutritional and metabolic diseases (E4_)	669	308280	gs://finngen-public-data-r9/summary_stats/finngen_R9_E4_DM1PERIPH.gz	https://storage.googleapis.com/finngen-public-data-r9/summary_stats/finngen_R9_E4_DM1PERIPH.gz
E4_DM1REN	Type 1 diabetes with renal complications	IV Endocrine, nutritional and metabolic diseases (E4_)	1579	308280	gs://finngen-public-data-r9/summary_stats/finngen_R9_E4_DM1REN.gz	https://storage.googleapis.com/finngen-public-data-r9/summary_stats/finngen_R9_E4_DM1REN.gz
E4_DM2COMA	Type 2 diabetes with coma	IV Endocrine, nutritional and metabolic diseases (E4_)	4709	308280	gs://finngen-public-data-r9/summary_stats/finngen_R9_E4_DM2COMA.gz	https://storage.googleapis.com/finngen-public-data-r9/summary_stats/finngen_R9_E4_DM2COMA.gz
E4_DM2KETO	Type 2 diabetes with ketoacidosis	IV Endocrine, nutritional and metabolic diseases (E4_)	657	308280	gs://finngen-public-data-r9/summary_stats/finngen_R9_E4_DM2KETO.gz	https://storage.googleapis.com/finngen-public-data-r9/summary_stats/finngen_R9_E4_DM2KETO.gz
E4_DM2NASCOMP	Type 2 diabetes with other specified/multiple/unspecified complications	IV Endocrine, nutritional and metabolic diseases (E4_)	46373	308280	gs://finngen-public-data-r9/summary_stats/finngen_R9_E4_DM2NASCOMP.gz	https://storage.googleapis.com/finngen-public-data-r9/summary_stats/finngen_R9_E4_DM2NASCOMP.gz
E4_DM2NEU	Type 2 diabetes with neurological complications	IV Endocrine, nutritional and metabolic diseases (E4_)	1894	308280	gs://finngen-public-data-r9/summary_stats/finngen_R9_E4_DM2NEU.gz	https://storage.googleapis.com/finngen-public-data-r9/summary_stats/finngen_R9_E4_DM2NEU.gz
E4_DM2OPTH	Type 2 diabetes with ophthalmic complications	IV Endocrine, nutritional and metabolic diseases (E4_)	4172	308280	gs://finngen-public-data-r9/summary_stats/finngen_R9_E4_DM2OPTH.gz	https://storage.googleapis.com/finngen-public-data-r9/summary_stats/finngen_R9_E4_DM2OPTH.gz
E4_DM2PERIPH	Type 2 diabetes with peripheral circulatory complications	IV Endocrine, nutritional and metabolic diseases (E4_)	2179	308280	gs://finngen-public-data-r9/summary_stats/finngen_R9_E4_DM2PERIPH.gz	https://storage.googleapis.com/finngen-public-data-r9/summary_stats/finngen_R9_E4_DM2PERIPH.gz
E4_DM2REN	Type 2 diabetes with renal complications	IV Endocrine, nutritional and metabolic diseases (E4_)	2684	308280	gs://finngen-public-data-r9/summary_stats/finngen_R9_E4_DM2REN.gz	https://storage.googleapis.com/finngen-public-data-r9/summary_stats/finngen_R9_E4_DM2REN.gz
E4_DMNAS	Unspecified diabetes	IV Endocrine, nutritional and metabolic diseases (E4_)	7455	308280	gs://finngen-public-data-r9/summary_stats/finngen_R9_E4_DMNAS.gz	https://storage.googleapis.com/finngen-public-data-r9/summary_stats/finngen_R9_E4_DMNAS.gz
E4_DMNASCOMA	Unspecified diabetes with coma	IV Endocrine, nutritional and metabolic diseases (E4_)	158	308280	gs://finngen-public-data-r9/summary_stats/finngen_R9_E4_DMNASCOMA.gz	https://storage.googleapis.com/finngen-public-data-r9/summary_stats/finngen_R9_E4_DMNASCOMA.gz
E4_DMNASKETO	Unspecified diabetes with ketoacidosis	IV Endocrine, nutritional and metabolic diseases (E4_)	259	308280	gs://finngen-public-data-r9/summary_stats/finngen_R9_E4_DMNASKETO.gz	https://storage.googleapis.com/finngen-public-data-r9/summary_stats/finngen_R9_E4_DMNASKETO.gz
E4_DMNASNASCOMP	Unspecified diabetes with multiple/unspecified complications	IV Endocrine, nutritional and metabolic diseases (E4_)	1039	308280	gs://finngen-public-data-r9/summary_stats/finngen_R9_E4_DMNASNASCOMP.gz	https://storage.googleapis.com/finngen-public-data-r9/summary_stats/finngen_R9_E4_DMNASNASCOMP.gz
E4_DMNASNEU	Unspecified diabetes with neurological complications	IV Endocrine, nutritional and metabolic diseases (E4_)	104	308280	gs://finngen-public-data-r9/summary_stats/finngen_R9_E4_DMNASNEU.gz	https://storage.googleapis.com/finngen-public-data-r9/summary_stats/finngen_R9_E4_DMNASNEU.gz
E4_DMNASNOCOMP	Unspecified diabetes without complications	IV Endocrine, nutritional and metabolic diseases (E4_)	2855	308280	gs://finngen-public-data-r9/summary_stats/finngen_R9_E4_DMNASNOCOMP.gz	https://storage.googleapis.com/finngen-public-data-r9/summary_stats/finngen_R9_E4_DMNASNOCOMP.gz
E4_DMNASOPTH	Unspecified diabetes with ophthalmic complications	IV Endocrine, nutritional and metabolic diseases (E4_)	88	308280	gs://finngen-public-data-r9/summary_stats/finngen_R9_E4_DMNASOPTH.gz	https://storage.googleapis.com/finngen-public-data-r9/summary_stats/finngen_R9_E4_DMNASOPTH.gz
E4_DMNASOTHCOMP	Unspecified diabetes with other specified complications	IV Endocrine, nutritional and metabolic diseases (E4_)	138	308280	gs://finngen-public-data-r9/summary_stats/finngen_R9_E4_DMNASOTHCOMP.gz	https://storage.googleapis.com/finngen-public-data-r9/summary_stats/finngen_R9_E4_DMNASOTHCOMP.gz
E4_ENDODIS	Other endocrine disorders	IV Endocrine, nutritional and metabolic diseases (E4_)	1576	361988	gs://finngen-public-data-r9/summary_stats/finngen_R9_E4_ENDODIS.gz	https://storage.googleapis.com/finngen-public-data-r9/summary_stats/finngen_R9_E4_ENDODIS.gz
E4_ENDODISNAS	Endocrine disorders, other/unspecified	IV Endocrine, nutritional and metabolic diseases (E4_)	588	361988	gs://finngen-public-data-r9/summary_stats/finngen_R9_E4_ENDODISNAS.gz	https://storage.googleapis.com/finngen-public-data-r9/summary_stats/finngen_R9_E4_ENDODISNAS.gz
E4_ENDOGLAND	Disorders of other endocrine glands	IV Endocrine, nutritional and metabolic diseases (E4_)	15289	361988	gs://finngen-public-data-r9/summary_stats/finngen_R9_E4_ENDOGLAND.gz	https://storage.googleapis.com/finngen-public-data-r9/summary_stats/finngen_R9_E4_ENDOGLAND.gz
E4_ENDOMETPOSTOP	Postprocedural endocrine and metabolic disorders, not elsewhere classified	IV Endocrine, nutritional and metabolic diseases (E4_)	3383	324150	gs://finngen-public-data-r9/summary_stats/finngen_R9_E4_ENDOMETPOSTOP.gz	https://storage.googleapis.com/finngen-public-data-r9/summary_stats/finngen_R9_E4_ENDOMETPOSTOP.gz
E4_FE_DEF	Iron deficiency	IV Endocrine, nutritional and metabolic diseases (E4_)	340	354812	gs://finngen-public-data-r9/summary_stats/finngen_R9_E4_FE_DEF.gz	https://storage.googleapis.com/finngen-public-data-r9/summary_stats/finngen_R9_E4_FE_DEF.gz
E4_FH	Familial hypercholesterolemia	IV Endocrine, nutritional and metabolic diseases (E4_)	4965	324150	gs://finngen-public-data-r9/summary_stats/finngen_R9_E4_FH.gz	https://storage.googleapis.com/finngen-public-data-r9/summary_stats/finngen_R9_E4_FH.gz
E4_FH_IHD	Familial hypercholesterolemia, with ischemic heart disease	IV Endocrine, nutritional and metabolic diseases (E4_)	2757	313533	gs://finngen-public-data-r9/summary_stats/finngen_R9_E4_FH_IHD.gz	https://storage.googleapis.com/finngen-public-data-r9/summary_stats/finngen_R9_E4_FH_IHD.gz
E4_FLUIDELECTRO	Other disorders of fluid, electrolyte and acid-base balance	IV Endocrine, nutritional and metabolic diseases (E4_)	9694	324150	gs://finngen-public-data-r9/summary_stats/finngen_R9_E4_FLUIDELECTRO.gz	https://storage.googleapis.com/finngen-public-data-r9/summary_stats/finngen_R9_E4_FLUIDELECTRO.gz
E4_FLUIDELECTRONAS	Other disorders of electrolyte and fluid balance, not elsewhere classified	IV Endocrine, nutritional and metabolic diseases (E4_)	226	324150	gs://finngen-public-data-r9/summary_stats/finngen_R9_E4_FLUIDELECTRONAS.gz	https://storage.googleapis.com/finngen-public-data-r9/summary_stats/finngen_R9_E4_FLUIDELECTRONAS.gz
E4_GILBERT	Gilbert syndrome	IV Endocrine, nutritional and metabolic diseases (E4_)	180	324150	gs://finngen-public-data-r9/summary_stats/finngen_R9_E4_GILBERT.gz	https://storage.googleapis.com/finngen-public-data-r9/summary_stats/finngen_R9_E4_GILBERT.gz
E4_GLUCOPANCREAS	Other disorders of glucose regulation and pancreatic internal secretion	IV Endocrine, nutritional and metabolic diseases (E4_)	2583	374694	gs://finngen-public-data-r9/summary_stats/finngen_R9_E4_GLUCOPANCREAS.gz	https://storage.googleapis.com/finngen-public-data-r9/summary_stats/finngen_R9_E4_GLUCOPANCREAS.gz
E4_GOITREDIFF	Nontoxic diffuse goitre	IV Endocrine, nutritional and metabolic diseases (E4_)	838	320703	gs://finngen-public-data-r9/summary_stats/finngen_R9_E4_GOITREDIFF.gz	https://storage.googleapis.com/finngen-public-data-r9/summary_stats/finngen_R9_E4_GOITREDIFF.gz
E4_GOITREMULTINOD	Nontoxic multinodular goitre	IV Endocrine, nutritional and metabolic diseases (E4_)	6149	320703	gs://finngen-public-data-r9/summary_stats/finngen_R9_E4_GOITREMULTINOD.gz	https://storage.googleapis.com/finngen-public-data-r9/summary_stats/finngen_R9_E4_GOITREMULTINOD.gz
E4_GOITRENAS	Other and/or unspecified nontoxic goitre	IV Endocrine, nutritional and metabolic diseases (E4_)	2334	320703	gs://finngen-public-data-r9/summary_stats/finngen_R9_E4_GOITRENAS.gz	https://storage.googleapis.com/finngen-public-data-r9/summary_stats/finngen_R9_E4_GOITRENAS.gz
E4_GOITRENOD	Nontoxic single thyroid nodule	IV Endocrine, nutritional and metabolic diseases (E4_)	2027	320703	gs://finngen-public-data-r9/summary_stats/finngen_R9_E4_GOITRENOD.gz	https://storage.googleapis.com/finngen-public-data-r9/summary_stats/finngen_R9_E4_GOITRENOD.gz
E4_GRAVES_OPHT_STRICT	Graves ophthalmopathy, strict	IV Endocrine, nutritional and metabolic diseases (E4_)	561	376716	gs://finngen-public-data-r9/summary_stats/finngen_R9_E4_GRAVES_OPHT_STRICT.gz	https://storage.googleapis.com/finngen-public-data-r9/summary_stats/finngen_R9_E4_GRAVES_OPHT_STRICT.gz
E4_GRAVES_STRICT	Graves disease, strict definition	IV Endocrine, nutritional and metabolic diseases (E4_)	2836	374441	gs://finngen-public-data-r9/summary_stats/finngen_R9_E4_GRAVES_STRICT.gz	https://storage.googleapis.com/finngen-public-data-r9/summary_stats/finngen_R9_E4_GRAVES_STRICT.gz
E4_HYPERALDO	Hyperaldosteronism	IV Endocrine, nutritional and metabolic diseases (E4_)	690	361988	gs://finngen-public-data-r9/summary_stats/finngen_R9_E4_HYPERALDO.gz	https://storage.googleapis.com/finngen-public-data-r9/summary_stats/finngen_R9_E4_HYPERALDO.gz
E4_HYPERCHOL	Pure hypercholesterolaemia	IV Endocrine, nutritional and metabolic diseases (E4_)	25928	324150	gs://finngen-public-data-r9/summary_stats/finngen_R9_E4_HYPERCHOL.gz	https://storage.googleapis.com/finngen-public-data-r9/summary_stats/finngen_R9_E4_HYPERCHOL.gz
E4_HYPERGLYCER	Pure hyperglyceridaemia	IV Endocrine, nutritional and metabolic diseases (E4_)	565	324150	gs://finngen-public-data-r9/summary_stats/finngen_R9_E4_HYPERGLYCER.gz	https://storage.googleapis.com/finngen-public-data-r9/summary_stats/finngen_R9_E4_HYPERGLYCER.gz
E4_HYPERKALAEMIA	Hyperkalaemia	IV Endocrine, nutritional and metabolic diseases (E4_)	1455	324150	gs://finngen-public-data-r9/summary_stats/finngen_R9_E4_HYPERKALAEMIA.gz	https://storage.googleapis.com/finngen-public-data-r9/summary_stats/finngen_R9_E4_HYPERKALAEMIA.gz
E4_HYPERLIPMIX	Mixed hyperlipidaemia	IV Endocrine, nutritional and metabolic diseases (E4_)	1084	324150	gs://finngen-public-data-r9/summary_stats/finngen_R9_E4_HYPERLIPMIX.gz	https://storage.googleapis.com/finngen-public-data-r9/summary_stats/finngen_R9_E4_HYPERLIPMIX.gz
E4_HYPERLIPNAS	Hyperlipidaemia, other/unspecified	IV Endocrine, nutritional and metabolic diseases (E4_)	12304	324150	gs://finngen-public-data-r9/summary_stats/finngen_R9_E4_HYPERLIPNAS.gz	https://storage.googleapis.com/finngen-public-data-r9/summary_stats/finngen_R9_E4_HYPERLIPNAS.gz
E4_HYPEROSMHNAT	Hyperosmolality and hypernatraemia	IV Endocrine, nutritional and metabolic diseases (E4_)	328	324150	gs://finngen-public-data-r9/summary_stats/finngen_R9_E4_HYPEROSMHNAT.gz	https://storage.googleapis.com/finngen-public-data-r9/summary_stats/finngen_R9_E4_HYPEROSMHNAT.gz
E4_HYPERPARA	Hyperparathyroidism	IV Endocrine, nutritional and metabolic diseases (E4_)	5590	361988	gs://finngen-public-data-r9/summary_stats/finngen_R9_E4_HYPERPARA.gz	https://storage.googleapis.com/finngen-public-data-r9/summary_stats/finngen_R9_E4_HYPERPARA.gz
E4_HYPERPIT	Hyperfunction of pituitary gland	IV Endocrine, nutritional and metabolic diseases (E4_)	1460	361988	gs://finngen-public-data-r9/summary_stats/finngen_R9_E4_HYPERPIT.gz	https://storage.googleapis.com/finngen-public-data-r9/summary_stats/finngen_R9_E4_HYPERPIT.gz
E4_HYPERPRO	Hyperprolactinaemia	IV Endocrine, nutritional and metabolic diseases (E4_)	1014	361988	gs://finngen-public-data-r9/summary_stats/finngen_R9_E4_HYPERPRO.gz	https://storage.googleapis.com/finngen-public-data-r9/summary_stats/finngen_R9_E4_HYPERPRO.gz
E4_HYPERPRO_ADVERSE	Hyperprolactinaemia, drug-induced	IV Endocrine, nutritional and metabolic diseases (E4_)	160	377117	gs://finngen-public-data-r9/summary_stats/finngen_R9_E4_HYPERPRO_ADVERSE.gz	https://storage.googleapis.com/finngen-public-data-r9/summary_stats/finngen_R9_E4_HYPERPRO_ADVERSE.gz
E4_HYPERURI	Hyperuricaemia without signs of inflammatory arthritis and tophaceous disease	IV Endocrine, nutritional and metabolic diseases (E4_)	116	324150	gs://finngen-public-data-r9/summary_stats/finngen_R9_E4_HYPERURI.gz	https://storage.googleapis.com/finngen-public-data-r9/summary_stats/finngen_R9_E4_HYPERURI.gz
E4_HYPOCOMA	Nondiabetic hypoglycaemic coma	IV Endocrine, nutritional and metabolic diseases (E4_)	122	374694	gs://finngen-public-data-r9/summary_stats/finngen_R9_E4_HYPOCOMA.gz	https://storage.googleapis.com/finngen-public-data-r9/summary_stats/finngen_R9_E4_HYPOCOMA.gz
E4_HYPODRUG	Drug-induced hypoglycaemia without coma	IV Endocrine, nutritional and metabolic diseases (E4_)	445	374694	gs://finngen-public-data-r9/summary_stats/finngen_R9_E4_HYPODRUG.gz	https://storage.googleapis.com/finngen-public-data-r9/summary_stats/finngen_R9_E4_HYPODRUG.gz
E4_HYPOKALAEMIA	Hypokalaemia	IV Endocrine, nutritional and metabolic diseases (E4_)	3278	324150	gs://finngen-public-data-r9/summary_stats/finngen_R9_E4_HYPOKALAEMIA.gz	https://storage.googleapis.com/finngen-public-data-r9/summary_stats/finngen_R9_E4_HYPOKALAEMIA.gz
E4_HYPOOSMNAT	Hypo-osmolality and hyponatraemia	IV Endocrine, nutritional and metabolic diseases (E4_)	5137	324150	gs://finngen-public-data-r9/summary_stats/finngen_R9_E4_HYPOOSMNAT.gz	https://storage.googleapis.com/finngen-public-data-r9/summary_stats/finngen_R9_E4_HYPOOSMNAT.gz
E4_HYPOPARA	Hypoparathyroidism	IV Endocrine, nutritional and metabolic diseases (E4_)	899	361988	gs://finngen-public-data-r9/summary_stats/finngen_R9_E4_HYPOPARA.gz	https://storage.googleapis.com/finngen-public-data-r9/summary_stats/finngen_R9_E4_HYPOPARA.gz
E4_HYPOPIT	Hypopituitarism	IV Endocrine, nutritional and metabolic diseases (E4_)	1902	361988	gs://finngen-public-data-r9/summary_stats/finngen_R9_E4_HYPOPIT.gz	https://storage.googleapis.com/finngen-public-data-r9/summary_stats/finngen_R9_E4_HYPOPIT.gz
E4_HYTHYPOSTINF	Postinfectious hypothyroidism	IV Endocrine, nutritional and metabolic diseases (E4_)	158	320703	gs://finngen-public-data-r9/summary_stats/finngen_R9_E4_HYTHYPOSTINF.gz	https://storage.googleapis.com/finngen-public-data-r9/summary_stats/finngen_R9_E4_HYTHYPOSTINF.gz
E4_HYTHYSUBS	Hypothyroidism due to medicaments and other exogenous substances	IV Endocrine, nutritional and metabolic diseases (E4_)	258	320703	gs://finngen-public-data-r9/summary_stats/finngen_R9_E4_HYTHYSUBS.gz	https://storage.googleapis.com/finngen-public-data-r9/summary_stats/finngen_R9_E4_HYTHYSUBS.gz
E4_HYTHY_AI_DX	Hypothyroidism, autoimmune, DX-based	IV Endocrine, nutritional and metabolic diseases (E4_)	92	376788	gs://finngen-public-data-r9/summary_stats/finngen_R9_E4_HYTHY_AI_DX.gz	https://storage.googleapis.com/finngen-public-data-r9/summary_stats/finngen_R9_E4_HYTHY_AI_DX.gz
E4_HYTHY_AI_STRICT	Hypothyroidism, strict autoimmune	IV Endocrine, nutritional and metabolic diseases (E4_)	40926	274069	gs://finngen-public-data-r9/summary_stats/finngen_R9_E4_HYTHY_AI_STRICT.gz	https://storage.googleapis.com/finngen-public-data-r9/summary_stats/finngen_R9_E4_HYTHY_AI_STRICT.gz
E4_IRON_MET	Disorders of iron metabolism	IV Endocrine, nutritional and metabolic diseases (E4_)	324	324150	gs://finngen-public-data-r9/summary_stats/finngen_R9_E4_IRON_MET.gz	https://storage.googleapis.com/finngen-public-data-r9/summary_stats/finngen_R9_E4_IRON_MET.gz
E4_LACTONAS	Lactose intolerance, other/unspecified	IV Endocrine, nutritional and metabolic diseases (E4_)	691	324150	gs://finngen-public-data-r9/summary_stats/finngen_R9_E4_LACTONAS.gz	https://storage.googleapis.com/finngen-public-data-r9/summary_stats/finngen_R9_E4_LACTONAS.gz
E4_LIPOPROT	Disorders of lipoprotein metabolism and other lipidaemias	IV Endocrine, nutritional and metabolic diseases (E4_)	37742	324150	gs://finngen-public-data-r9/summary_stats/finngen_R9_E4_LIPOPROT.gz	https://storage.googleapis.com/finngen-public-data-r9/summary_stats/finngen_R9_E4_LIPOPROT.gz
E4_LIPOPROTNAS	Disorder of lipoprotein metabolism, unspecified	IV Endocrine, nutritional and metabolic diseases (E4_)	3989	324150	gs://finngen-public-data-r9/summary_stats/finngen_R9_E4_LIPOPROTNAS.gz	https://storage.googleapis.com/finngen-public-data-r9/summary_stats/finngen_R9_E4_LIPOPROTNAS.gz
E4_LOCALADIP	Localized adiposity	IV Endocrine, nutritional and metabolic diseases (E4_)	132	355786	gs://finngen-public-data-r9/summary_stats/finngen_R9_E4_LOCALADIP.gz	https://storage.googleapis.com/finngen-public-data-r9/summary_stats/finngen_R9_E4_LOCALADIP.gz
E4_MALNUTRITION	Malnutrition	IV Endocrine, nutritional and metabolic diseases (E4_)	469	376808	gs://finngen-public-data-r9/summary_stats/finngen_R9_E4_MALNUTRITION.gz	https://storage.googleapis.com/finngen-public-data-r9/summary_stats/finngen_R9_E4_MALNUTRITION.gz
E4_METABOLIA	Metabolic disorders	IV Endocrine, nutritional and metabolic diseases (E4_)	53127	324150	gs://finngen-public-data-r9/summary_stats/finngen_R9_E4_METABOLIA.gz	https://storage.googleapis.com/finngen-public-data-r9/summary_stats/finngen_R9_E4_METABOLIA.gz
E4_MG_MET	Disorders of magnesium metabolism	IV Endocrine, nutritional and metabolic diseases (E4_)	154	324150	gs://finngen-public-data-r9/summary_stats/finngen_R9_E4_MG_MET.gz	https://storage.googleapis.com/finngen-public-data-r9/summary_stats/finngen_R9_E4_MG_MET.gz
E4_MINERAL_MET	Disorders of mineral metabolism	IV Endocrine, nutritional and metabolic diseases (E4_)	2215	324150	gs://finngen-public-data-r9/summary_stats/finngen_R9_E4_MINERAL_MET.gz	https://storage.googleapis.com/finngen-public-data-r9/summary_stats/finngen_R9_E4_MINERAL_MET.gz
E4_NONTOXIC_THYROID	Nontoxic goitre/thyroid nodule	IV Endocrine, nutritional and metabolic diseases (E4_)	9485	367792	gs://finngen-public-data-r9/summary_stats/finngen_R9_E4_NONTOXIC_THYROID.gz	https://storage.googleapis.com/finngen-public-data-r9/summary_stats/finngen_R9_E4_NONTOXIC_THYROID.gz
E4_NUTRI_DEF_NAS	Other specified/unspecified nutritional deficiencies	IV Endocrine, nutritional and metabolic diseases (E4_)	205	354812	gs://finngen-public-data-r9/summary_stats/finngen_R9_E4_NUTRI_DEF_NAS.gz	https://storage.googleapis.com/finngen-public-data-r9/summary_stats/finngen_R9_E4_NUTRI_DEF_NAS.gz
E4_OBESITY	Obesity	IV Endocrine, nutritional and metabolic diseases (E4_)	21375	355786	gs://finngen-public-data-r9/summary_stats/finngen_R9_E4_OBESITY.gz	https://storage.googleapis.com/finngen-public-data-r9/summary_stats/finngen_R9_E4_OBESITY.gz
E4_OBESITYCAL	Obesity due to excess calories	IV Endocrine, nutritional and metabolic diseases (E4_)	15045	355902	gs://finngen-public-data-r9/summary_stats/finngen_R9_E4_OBESITYCAL.gz	https://storage.googleapis.com/finngen-public-data-r9/summary_stats/finngen_R9_E4_OBESITYCAL.gz
E4_OBESITYDRUG	Drug-induced obesity	IV Endocrine, nutritional and metabolic diseases (E4_)	240	355902	gs://finngen-public-data-r9/summary_stats/finngen_R9_E4_OBESITYDRUG.gz	https://storage.googleapis.com/finngen-public-data-r9/summary_stats/finngen_R9_E4_OBESITYDRUG.gz
E4_OBESITYNAS	Obesity, other/unspecified	IV Endocrine, nutritional and metabolic diseases (E4_)	11025	355902	gs://finngen-public-data-r9/summary_stats/finngen_R9_E4_OBESITYNAS.gz	https://storage.googleapis.com/finngen-public-data-r9/summary_stats/finngen_R9_E4_OBESITYNAS.gz
E4_OBESITYXTRMALV	Extreme obesity with alveolar hypoventilation	IV Endocrine, nutritional and metabolic diseases (E4_)	1064	355902	gs://finngen-public-data-r9/summary_stats/finngen_R9_E4_OBESITYXTRMALV.gz	https://storage.googleapis.com/finngen-public-data-r9/summary_stats/finngen_R9_E4_OBESITYXTRMALV.gz
E4_OVARDYS	Ovarian dysfunction	IV Endocrine, nutritional and metabolic diseases (E4_)	2010	200581	gs://finngen-public-data-r9/summary_stats/finngen_R9_E4_OVARDYS.gz	https://storage.googleapis.com/finngen-public-data-r9/summary_stats/finngen_R9_E4_OVARDYS.gz
E4_OVARDYSNAS	Ovarian dysfunction, other/unspecified	IV Endocrine, nutritional and metabolic diseases (E4_)	127	200581	gs://finngen-public-data-r9/summary_stats/finngen_R9_E4_OVARDYSNAS.gz	https://storage.googleapis.com/finngen-public-data-r9/summary_stats/finngen_R9_E4_OVARDYSNAS.gz
E4_OVARFAIL	Primary ovarian failure	IV Endocrine, nutritional and metabolic diseases (E4_)	469	200581	gs://finngen-public-data-r9/summary_stats/finngen_R9_E4_OVARFAIL.gz	https://storage.googleapis.com/finngen-public-data-r9/summary_stats/finngen_R9_E4_OVARFAIL.gz
E4_PANCSECNAS	Disorder of pancreatic internal secretion, other and/or unspecified	IV Endocrine, nutritional and metabolic diseases (E4_)	188	374694	gs://finngen-public-data-r9/summary_stats/finngen_R9_E4_PANCSECNAS.gz	https://storage.googleapis.com/finngen-public-data-r9/summary_stats/finngen_R9_E4_PANCSECNAS.gz
E4_PARANAS	Disorders of parathyroid gland, other and/or unspecified	IV Endocrine, nutritional and metabolic diseases (E4_)	193	361988	gs://finngen-public-data-r9/summary_stats/finngen_R9_E4_PARANAS.gz	https://storage.googleapis.com/finngen-public-data-r9/summary_stats/finngen_R9_E4_PARANAS.gz
E4_PARATHYRO	Disorders of parathyroid gland	IV Endocrine, nutritional and metabolic diseases (E4_)	6362	361988	gs://finngen-public-data-r9/summary_stats/finngen_R9_E4_PARATHYRO.gz	https://storage.googleapis.com/finngen-public-data-r9/summary_stats/finngen_R9_E4_PARATHYRO.gz
E4_PCOS	Polycystic ovarian syndrome	IV Endocrine, nutritional and metabolic diseases (E4_)	1424	200581	gs://finngen-public-data-r9/summary_stats/finngen_R9_E4_PCOS.gz	https://storage.googleapis.com/finngen-public-data-r9/summary_stats/finngen_R9_E4_PCOS.gz
E4_PCOS_BROAD	Polycystic ovarian syndrome, broad definition	IV Endocrine, nutritional and metabolic diseases (E4_)	3205	204492	gs://finngen-public-data-r9/summary_stats/finngen_R9_E4_PCOS_BROAD.gz	https://storage.googleapis.com/finngen-public-data-r9/summary_stats/finngen_R9_E4_PCOS_BROAD.gz
E4_PCOS_CONCORTIUM	Polycystic ovarian syndrome, consortium definition	IV Endocrine, nutritional and metabolic diseases (E4_)	31548	179322	gs://finngen-public-data-r9/summary_stats/finngen_R9_E4_PCOS_CONCORTIUM.gz	https://storage.googleapis.com/finngen-public-data-r9/summary_stats/finngen_R9_E4_PCOS_CONCORTIUM.gz
E4_PHOS_MET	Disorders of phosphorus metabolism and phosphatases	IV Endocrine, nutritional and metabolic diseases (E4_)	109	324150	gs://finngen-public-data-r9/summary_stats/finngen_R9_E4_PHOS_MET.gz	https://storage.googleapis.com/finngen-public-data-r9/summary_stats/finngen_R9_E4_PHOS_MET.gz
E4_PITUDISNAS	Disorders of pituitary gland, other and/or unspecified	IV Endocrine, nutritional and metabolic diseases (E4_)	148	361988	gs://finngen-public-data-r9/summary_stats/finngen_R9_E4_PITUDISNAS.gz	https://storage.googleapis.com/finngen-public-data-r9/summary_stats/finngen_R9_E4_PITUDISNAS.gz
E4_PLASMAPROT	Disorders of plasma-protein metabolism, not elsewhere classified	IV Endocrine, nutritional and metabolic diseases (E4_)	176	324150	gs://finngen-public-data-r9/summary_stats/finngen_R9_E4_PLASMAPROT.gz	https://storage.googleapis.com/finngen-public-data-r9/summary_stats/finngen_R9_E4_PLASMAPROT.gz
E4_PORBILIR	Disorders of porphyrin and bilirubin metabolism	IV Endocrine, nutritional and metabolic diseases (E4_)	284	324150	gs://finngen-public-data-r9/summary_stats/finngen_R9_E4_PORBILIR.gz	https://storage.googleapis.com/finngen-public-data-r9/summary_stats/finngen_R9_E4_PORBILIR.gz
E4_PRECOXCENTPUB	Precocious central puberty	IV Endocrine, nutritional and metabolic diseases (E4_)	171	361988	gs://finngen-public-data-r9/summary_stats/finngen_R9_E4_PRECOXCENTPUB.gz	https://storage.googleapis.com/finngen-public-data-r9/summary_stats/finngen_R9_E4_PRECOXCENTPUB.gz
E4_PREPUB	Precocious puberty	IV Endocrine, nutritional and metabolic diseases (E4_)	123	361988	gs://finngen-public-data-r9/summary_stats/finngen_R9_E4_PREPUB.gz	https://storage.googleapis.com/finngen-public-data-r9/summary_stats/finngen_R9_E4_PREPUB.gz
E4_PROTMALMODMILD	Protein-energy malnutrition of moderate and mild degree	IV Endocrine, nutritional and metabolic diseases (E4_)	193	376808	gs://finngen-public-data-r9/summary_stats/finngen_R9_E4_PROTMALMODMILD.gz	https://storage.googleapis.com/finngen-public-data-r9/summary_stats/finngen_R9_E4_PROTMALMODMILD.gz
E4_PROTMALNAS	Unspecified protein-energy malnutrition	IV Endocrine, nutritional and metabolic diseases (E4_)	116	376808	gs://finngen-public-data-r9/summary_stats/finngen_R9_E4_PROTMALNAS.gz	https://storage.googleapis.com/finngen-public-data-r9/summary_stats/finngen_R9_E4_PROTMALNAS.gz
E4_PUBDISNAS	Disorders of puberty, other/unspecified	IV Endocrine, nutritional and metabolic diseases (E4_)	105	361988	gs://finngen-public-data-r9/summary_stats/finngen_R9_E4_PUBDISNAS.gz	https://storage.googleapis.com/finngen-public-data-r9/summary_stats/finngen_R9_E4_PUBDISNAS.gz
E4_SHORT	Short stature, not elsewhere classified	IV Endocrine, nutritional and metabolic diseases (E4_)	611	361988	gs://finngen-public-data-r9/summary_stats/finngen_R9_E4_SHORT.gz	https://storage.googleapis.com/finngen-public-data-r9/summary_stats/finngen_R9_E4_SHORT.gz
E4_SPHINGOLIP	Disorders of sphingolipid metabolism and other lipid storage disorders	IV Endocrine, nutritional and metabolic diseases (E4_)	98	324150	gs://finngen-public-data-r9/summary_stats/finngen_R9_E4_SPHINGOLIP.gz	https://storage.googleapis.com/finngen-public-data-r9/summary_stats/finngen_R9_E4_SPHINGOLIP.gz
E4_TALL	Constitutional tall stature	IV Endocrine, nutritional and metabolic diseases (E4_)	126	361988	gs://finngen-public-data-r9/summary_stats/finngen_R9_E4_TALL.gz	https://storage.googleapis.com/finngen-public-data-r9/summary_stats/finngen_R9_E4_TALL.gz
E4_TESTICDYSNAS	Testicular dysfunction, other/unspecified	IV Endocrine, nutritional and metabolic diseases (E4_)	91	161407	gs://finngen-public-data-r9/summary_stats/finngen_R9_E4_TESTICDYSNAS.gz	https://storage.googleapis.com/finngen-public-data-r9/summary_stats/finngen_R9_E4_TESTICDYSNAS.gz
E4_TESTICHYPO	Testicular hypofunction	IV Endocrine, nutritional and metabolic diseases (E4_)	667	161407	gs://finngen-public-data-r9/summary_stats/finngen_R9_E4_TESTICHYPO.gz	https://storage.googleapis.com/finngen-public-data-r9/summary_stats/finngen_R9_E4_TESTICHYPO.gz
E4_THIA_DEF	Thiamine deficiency	IV Endocrine, nutritional and metabolic diseases (E4_)	137	354812	gs://finngen-public-data-r9/summary_stats/finngen_R9_E4_THIA_DEF.gz	https://storage.googleapis.com/finngen-public-data-r9/summary_stats/finngen_R9_E4_THIA_DEF.gz
E4_THYROID	Disorders of the thyroid gland	IV Endocrine, nutritional and metabolic diseases (E4_)	56574	320703	gs://finngen-public-data-r9/summary_stats/finngen_R9_E4_THYROID.gz	https://storage.googleapis.com/finngen-public-data-r9/summary_stats/finngen_R9_E4_THYROID.gz
E4_THYROIDITACU	Acute thyroiditis	IV Endocrine, nutritional and metabolic diseases (E4_)	109	320703	gs://finngen-public-data-r9/summary_stats/finngen_R9_E4_THYROIDITACU.gz	https://storage.googleapis.com/finngen-public-data-r9/summary_stats/finngen_R9_E4_THYROIDITACU.gz
E4_THYROIDITAUTOIM	Autoimmune thyroiditis	IV Endocrine, nutritional and metabolic diseases (E4_)	489	320703	gs://finngen-public-data-r9/summary_stats/finngen_R9_E4_THYROIDITAUTOIM.gz	https://storage.googleapis.com/finngen-public-data-r9/summary_stats/finngen_R9_E4_THYROIDITAUTOIM.gz
E4_THYROIDITCHRON	Chronic thyroiditis	IV Endocrine, nutritional and metabolic diseases (E4_)	108	320703	gs://finngen-public-data-r9/summary_stats/finngen_R9_E4_THYROIDITCHRON.gz	https://storage.googleapis.com/finngen-public-data-r9/summary_stats/finngen_R9_E4_THYROIDITCHRON.gz
E4_THYROIDITNAS	Thyroiditis, unspecified	IV Endocrine, nutritional and metabolic diseases (E4_)	403	320703	gs://finngen-public-data-r9/summary_stats/finngen_R9_E4_THYROIDITNAS.gz	https://storage.googleapis.com/finngen-public-data-r9/summary_stats/finngen_R9_E4_THYROIDITNAS.gz
E4_THYROIDITSUBAC	Subacute thyroiditis	IV Endocrine, nutritional and metabolic diseases (E4_)	742	320703	gs://finngen-public-data-r9/summary_stats/finngen_R9_E4_THYROIDITSUBAC.gz	https://storage.googleapis.com/finngen-public-data-r9/summary_stats/finngen_R9_E4_THYROIDITSUBAC.gz
E4_THYROIDNASOTH	Disorder of thyroid, unspecified	IV Endocrine, nutritional and metabolic diseases (E4_)	286	320703	gs://finngen-public-data-r9/summary_stats/finngen_R9_E4_THYROIDNASOTH.gz	https://storage.googleapis.com/finngen-public-data-r9/summary_stats/finngen_R9_E4_THYROIDNASOTH.gz
E4_THYTOXFAC	Thyrotoxicosis factitia	IV Endocrine, nutritional and metabolic diseases (E4_)	87	369104	gs://finngen-public-data-r9/summary_stats/finngen_R9_E4_THYTOXFAC.gz	https://storage.googleapis.com/finngen-public-data-r9/summary_stats/finngen_R9_E4_THYTOXFAC.gz
E4_THYTOXGOITDIF	Thyrotoxicosis with diffuse goitre	IV Endocrine, nutritional and metabolic diseases (E4_)	4462	320703	gs://finngen-public-data-r9/summary_stats/finngen_R9_E4_THYTOXGOITDIF.gz	https://storage.googleapis.com/finngen-public-data-r9/summary_stats/finngen_R9_E4_THYTOXGOITDIF.gz
E4_THYTOXGOITMULT	Thyrotoxicosis with toxic multinodular goitre	IV Endocrine, nutritional and metabolic diseases (E4_)	1600	369104	gs://finngen-public-data-r9/summary_stats/finngen_R9_E4_THYTOXGOITMULT.gz	https://storage.googleapis.com/finngen-public-data-r9/summary_stats/finngen_R9_E4_THYTOXGOITMULT.gz
E4_THYTOXNOD	Thyrotoxicosis with toxic single thyroid nodule	IV Endocrine, nutritional and metabolic diseases (E4_)	232	369104	gs://finngen-public-data-r9/summary_stats/finngen_R9_E4_THYTOXNOD.gz	https://storage.googleapis.com/finngen-public-data-r9/summary_stats/finngen_R9_E4_THYTOXNOD.gz
E4_VIT_A_DEF	Vitamin A deficiency	IV Endocrine, nutritional and metabolic diseases (E4_)	120	354812	gs://finngen-public-data-r9/summary_stats/finngen_R9_E4_VIT_A_DEF.gz	https://storage.googleapis.com/finngen-public-data-r9/summary_stats/finngen_R9_E4_VIT_A_DEF.gz
E4_VIT_B_DEF	Deficiency of other B group vitamins	IV Endocrine, nutritional and metabolic diseases (E4_)	599	354812	gs://finngen-public-data-r9/summary_stats/finngen_R9_E4_VIT_B_DEF.gz	https://storage.googleapis.com/finngen-public-data-r9/summary_stats/finngen_R9_E4_VIT_B_DEF.gz
E4_VIT_D_DEF	Vitamin D deficiency	IV Endocrine, nutritional and metabolic diseases (E4_)	426	354812	gs://finngen-public-data-r9/summary_stats/finngen_R9_E4_VIT_D_DEF.gz	https://storage.googleapis.com/finngen-public-data-r9/summary_stats/finngen_R9_E4_VIT_D_DEF.gz
E4_VOLUME	Volume depletion	IV Endocrine, nutritional and metabolic diseases (E4_)	2676	324150	gs://finngen-public-data-r9/summary_stats/finngen_R9_E4_VOLUME.gz	https://storage.googleapis.com/finngen-public-data-r9/summary_stats/finngen_R9_E4_VOLUME.gz
EPILEPTIC_SEIZU_RELATED_DRUGS	Epileptic seizures related to drugs	VI Diseases of the nervous system (G6_)	91	377186	gs://finngen-public-data-r9/summary_stats/finngen_R9_EPILEPTIC_SEIZU_RELATED_DRUGS.gz	https://storage.googleapis.com/finngen-public-data-r9/summary_stats/finngen_R9_EPILEPTIC_SEIZU_RELATED_DRUGS.gz
EPISEIZALCO	Epileptic seizures related to alcohol	Alcohol related diseases	167	377110	gs://finngen-public-data-r9/summary_stats/finngen_R9_EPISEIZALCO.gz	https://storage.googleapis.com/finngen-public-data-r9/summary_stats/finngen_R9_EPISEIZALCO.gz
ERECTILE_DYSFUNCTION	Erectile dysfunction	V Mental and behavioural disorders (F5_)	2205	164104	gs://finngen-public-data-r9/summary_stats/finngen_R9_ERECTILE_DYSFUNCTION.gz	https://storage.googleapis.com/finngen-public-data-r9/summary_stats/finngen_R9_ERECTILE_DYSFUNCTION.gz
ESOSINOPHIL_DISEASE	Eosinophilic disease (BM)	III Diseases of the blood and blood-forming organs and certain disorders involving the immune mechanism (D3_)	398	212144	gs://finngen-public-data-r9/summary_stats/finngen_R9_ESOSINOPHIL_DISEASE.gz	https://storage.googleapis.com/finngen-public-data-r9/summary_stats/finngen_R9_ESOSINOPHIL_DISEASE.gz
F5_ADHD	Disturbance of activity and attention	V Mental and behavioural disorders (F5_)	2340	371117	gs://finngen-public-data-r9/summary_stats/finngen_R9_F5_ADHD.gz	https://storage.googleapis.com/finngen-public-data-r9/summary_stats/finngen_R9_F5_ADHD.gz
F5_AGORAPHOBIA	Agoraphobia	V Mental and behavioural disorders (F5_)	890	337577	gs://finngen-public-data-r9/summary_stats/finngen_R9_F5_AGORAPHOBIA.gz	https://storage.googleapis.com/finngen-public-data-r9/summary_stats/finngen_R9_F5_AGORAPHOBIA.gz
F5_ALCOHOLAC	Acute alcohol intoxication	V Mental and behavioural disorders (F5_)	8957	353355	gs://finngen-public-data-r9/summary_stats/finngen_R9_F5_ALCOHOLAC.gz	https://storage.googleapis.com/finngen-public-data-r9/summary_stats/finngen_R9_F5_ALCOHOLAC.gz
F5_ALCOHOL_DEPENDENCE	Alcohol dependence	V Mental and behavioural disorders (F5_)	9876	353355	gs://finngen-public-data-r9/summary_stats/finngen_R9_F5_ALCOHOL_DEPENDENCE.gz	https://storage.googleapis.com/finngen-public-data-r9/summary_stats/finngen_R9_F5_ALCOHOL_DEPENDENCE.gz
F5_ALLANXIOUS	All anxiety disorders	V Mental and behavioural disorders (F5_)	24662	337577	gs://finngen-public-data-r9/summary_stats/finngen_R9_F5_ALLANXIOUS.gz	https://storage.googleapis.com/finngen-public-data-r9/summary_stats/finngen_R9_F5_ALLANXIOUS.gz
F5_ALZHDEMENT	Dementia in Alzheimer disease	V Mental and behavioural disorders (F5_)	5422	356660	gs://finngen-public-data-r9/summary_stats/finngen_R9_F5_ALZHDEMENT.gz	https://storage.googleapis.com/finngen-public-data-r9/summary_stats/finngen_R9_F5_ALZHDEMENT.gz
F5_ANAPER	Anankastic personality disorder	V Mental and behavioural disorders (F5_)	1032	366637	gs://finngen-public-data-r9/summary_stats/finngen_R9_F5_ANAPER.gz	https://storage.googleapis.com/finngen-public-data-r9/summary_stats/finngen_R9_F5_ANAPER.gz
F5_ANOREX	Anorexia (incl.atypical)	V Mental and behavioural disorders (F5_)	1897	366876	gs://finngen-public-data-r9/summary_stats/finngen_R9_F5_ANOREX.gz	https://storage.googleapis.com/finngen-public-data-r9/summary_stats/finngen_R9_F5_ANOREX.gz
F5_ANXIETY	Other anxiety disorders	V Mental and behavioural disorders (F5_)	16887	337577	gs://finngen-public-data-r9/summary_stats/finngen_R9_F5_ANXIETY.gz	https://storage.googleapis.com/finngen-public-data-r9/summary_stats/finngen_R9_F5_ANXIETY.gz
F5_ANXPER	Anxious personality disorder	V Mental and behavioural disorders (F5_)	534	366637	gs://finngen-public-data-r9/summary_stats/finngen_R9_F5_ANXPER.gz	https://storage.googleapis.com/finngen-public-data-r9/summary_stats/finngen_R9_F5_ANXPER.gz
F5_BEHAVE	Behavioural syndromes associated with physiological disturbances and physical factors	V Mental and behavioural disorders (F5_)	10401	366876	gs://finngen-public-data-r9/summary_stats/finngen_R9_F5_BEHAVE.gz	https://storage.googleapis.com/finngen-public-data-r9/summary_stats/finngen_R9_F5_BEHAVE.gz
F5_BEHEMOCHILD	Behavioural and emotional disorders with onset usually occurring in childhood and adolescence	V Mental and behavioural disorders (F5_)	6160	371117	gs://finngen-public-data-r9/summary_stats/finngen_R9_F5_BEHEMOCHILD.gz	https://storage.googleapis.com/finngen-public-data-r9/summary_stats/finngen_R9_F5_BEHEMOCHILD.gz
F5_BIPO	Bipolar affective disorders	V Mental and behavioural disorders (F5_)	7006	329192	gs://finngen-public-data-r9/summary_stats/finngen_R9_F5_BIPO.gz	https://storage.googleapis.com/finngen-public-data-r9/summary_stats/finngen_R9_F5_BIPO.gz
F5_BULIMIA	Bulimia nervosa (incl. atypical)	V Mental and behavioural disorders (F5_)	1028	366876	gs://finngen-public-data-r9/summary_stats/finngen_R9_F5_BULIMIA.gz	https://storage.googleapis.com/finngen-public-data-r9/summary_stats/finngen_R9_F5_BULIMIA.gz
F5_CANNABIS	Mental and behavioural disorders due to cannabinoids	V Mental and behavioural disorders (F5_)	939	370672	gs://finngen-public-data-r9/summary_stats/finngen_R9_F5_CANNABIS.gz	https://storage.googleapis.com/finngen-public-data-r9/summary_stats/finngen_R9_F5_CANNABIS.gz
F5_DELIRIUM	Delirium, not induced by alcohol and other psychoactive substances	V Mental and behavioural disorders (F5_)	3039	356660	gs://finngen-public-data-r9/summary_stats/finngen_R9_F5_DELIRIUM.gz	https://storage.googleapis.com/finngen-public-data-r9/summary_stats/finngen_R9_F5_DELIRIUM.gz
F5_DELUSIO	Persistent delusional disorders	V Mental and behavioural disorders (F5_)	2418	364160	gs://finngen-public-data-r9/summary_stats/finngen_R9_F5_DELUSIO.gz	https://storage.googleapis.com/finngen-public-data-r9/summary_stats/finngen_R9_F5_DELUSIO.gz
F5_DEMENTIA	Dementia	V Mental and behavioural disorders (F5_)	16499	356660	gs://finngen-public-data-r9/summary_stats/finngen_R9_F5_DEMENTIA.gz	https://storage.googleapis.com/finngen-public-data-r9/summary_stats/finngen_R9_F5_DEMENTIA.gz
F5_DEMENTIA_INCLAVO	Dementia, including avohilmo	V Mental and behavioural disorders (F5_)	17901	359376	gs://finngen-public-data-r9/summary_stats/finngen_R9_F5_DEMENTIA_INCLAVO.gz	https://storage.googleapis.com/finngen-public-data-r9/summary_stats/finngen_R9_F5_DEMENTIA_INCLAVO.gz
F5_DEMINOTH	Dementia in other diseases classified elsewhere	V Mental and behavioural disorders (F5_)	1157	356660	gs://finngen-public-data-r9/summary_stats/finngen_R9_F5_DEMINOTH.gz	https://storage.googleapis.com/finngen-public-data-r9/summary_stats/finngen_R9_F5_DEMINOTH.gz
F5_DEMNAS	Unspecified dementia	V Mental and behavioural disorders (F5_)	3994	356660	gs://finngen-public-data-r9/summary_stats/finngen_R9_F5_DEMNAS.gz	https://storage.googleapis.com/finngen-public-data-r9/summary_stats/finngen_R9_F5_DEMNAS.gz
F5_DEPPER	Dependent personality disorder	V Mental and behavioural disorders (F5_)	610	366637	gs://finngen-public-data-r9/summary_stats/finngen_R9_F5_DEPPER.gz	https://storage.googleapis.com/finngen-public-data-r9/summary_stats/finngen_R9_F5_DEPPER.gz
F5_DEPRESSIO	Depression	V Mental and behavioural disorders (F5_)	43280	329192	gs://finngen-public-data-r9/summary_stats/finngen_R9_F5_DEPRESSIO.gz	https://storage.googleapis.com/finngen-public-data-r9/summary_stats/finngen_R9_F5_DEPRESSIO.gz
F5_DEPRESSION_DYSTHYMIA	Depression or dysthymia	V Mental and behavioural disorders (F5_)	48847	225483	gs://finngen-public-data-r9/summary_stats/finngen_R9_F5_DEPRESSION_DYSTHYMIA.gz	https://storage.googleapis.com/finngen-public-data-r9/summary_stats/finngen_R9_F5_DEPRESSION_DYSTHYMIA.gz
F5_DEPRESSION_PSYCHOTIC	Psychotic depression	V Mental and behavioural disorders (F5_)	1938	228968	gs://finngen-public-data-r9/summary_stats/finngen_R9_F5_DEPRESSION_PSYCHOTIC.gz	https://storage.googleapis.com/finngen-public-data-r9/summary_stats/finngen_R9_F5_DEPRESSION_PSYCHOTIC.gz
F5_DEPRESSION_RECURRENT	Recurrent or chronic depression	V Mental and behavioural disorders (F5_)	17227	228647	gs://finngen-public-data-r9/summary_stats/finngen_R9_F5_DEPRESSION_RECURRENT.gz	https://storage.googleapis.com/finngen-public-data-r9/summary_stats/finngen_R9_F5_DEPRESSION_RECURRENT.gz
F5_DISPER	Dissocial personality disorder	V Mental and behavioural disorders (F5_)	467	366637	gs://finngen-public-data-r9/summary_stats/finngen_R9_F5_DISPER.gz	https://storage.googleapis.com/finngen-public-data-r9/summary_stats/finngen_R9_F5_DISPER.gz
F5_DISSOCIATIVE	Dissociative [conversion] disorders	V Mental and behavioural disorders (F5_)	1145	337577	gs://finngen-public-data-r9/summary_stats/finngen_R9_F5_DISSOCIATIVE.gz	https://storage.googleapis.com/finngen-public-data-r9/summary_stats/finngen_R9_F5_DISSOCIATIVE.gz
F5_EATOTH	Other eating disorders	V Mental and behavioural disorders (F5_)	1551	366876	gs://finngen-public-data-r9/summary_stats/finngen_R9_F5_EATOTH.gz	https://storage.googleapis.com/finngen-public-data-r9/summary_stats/finngen_R9_F5_EATOTH.gz
F5_EMOCHILD	Emotional disorders and disorders of social functioning with onset specific to childhood	V Mental and behavioural disorders (F5_)	1620	371117	gs://finngen-public-data-r9/summary_stats/finngen_R9_F5_EMOCHILD.gz	https://storage.googleapis.com/finngen-public-data-r9/summary_stats/finngen_R9_F5_EMOCHILD.gz
F5_EMOPER	Emotionally unstable personality disorder	V Mental and behavioural disorders (F5_)	4183	366637	gs://finngen-public-data-r9/summary_stats/finngen_R9_F5_EMOPER.gz	https://storage.googleapis.com/finngen-public-data-r9/summary_stats/finngen_R9_F5_EMOPER.gz
F5_GAD	Generalized anxiety disorder	V Mental and behavioural disorders (F5_)	4666	337577	gs://finngen-public-data-r9/summary_stats/finngen_R9_F5_GAD.gz	https://storage.googleapis.com/finngen-public-data-r9/summary_stats/finngen_R9_F5_GAD.gz
F5_GENDER	Gender identity disorders	V Mental and behavioural disorders (F5_)	318	366637	gs://finngen-public-data-r9/summary_stats/finngen_R9_F5_GENDER.gz	https://storage.googleapis.com/finngen-public-data-r9/summary_stats/finngen_R9_F5_GENDER.gz
F5_HABIT	Habit and impulse disorders	V Mental and behavioural disorders (F5_)	459	366637	gs://finngen-public-data-r9/summary_stats/finngen_R9_F5_HABIT.gz	https://storage.googleapis.com/finngen-public-data-r9/summary_stats/finngen_R9_F5_HABIT.gz
F5_HALLUCIN	Mental and behavioural disorders due to hallucinogens	V Mental and behavioural disorders (F5_)	152	370672	gs://finngen-public-data-r9/summary_stats/finngen_R9_F5_HALLUCIN.gz	https://storage.googleapis.com/finngen-public-data-r9/summary_stats/finngen_R9_F5_HALLUCIN.gz
F5_HISPER	Histrionic personality disorder	V Mental and behavioural disorders (F5_)	142	366637	gs://finngen-public-data-r9/summary_stats/finngen_R9_F5_HISPER.gz	https://storage.googleapis.com/finngen-public-data-r9/summary_stats/finngen_R9_F5_HISPER.gz
F5_HYPERKIN	Hyperkinetic disorders (excl. ADHD)	V Mental and behavioural disorders (F5_)	462	371117	gs://finngen-public-data-r9/summary_stats/finngen_R9_F5_HYPERKIN.gz	https://storage.googleapis.com/finngen-public-data-r9/summary_stats/finngen_R9_F5_HYPERKIN.gz
F5_HYPERSOMNIA	Hypersomnia	V Mental and behavioural disorders (F5_)	373	371145	gs://finngen-public-data-r9/summary_stats/finngen_R9_F5_HYPERSOMNIA.gz	https://storage.googleapis.com/finngen-public-data-r9/summary_stats/finngen_R9_F5_HYPERSOMNIA.gz
F5_INSOMNIA	Insomnia	V Mental and behavioural disorders (F5_)	4214	371145	gs://finngen-public-data-r9/summary_stats/finngen_R9_F5_INSOMNIA.gz	https://storage.googleapis.com/finngen-public-data-r9/summary_stats/finngen_R9_F5_INSOMNIA.gz
F5_KELAMENT	Kela-code for severe mental illness	V Mental and behavioural disorders (F5_)	15451	360114	gs://finngen-public-data-r9/summary_stats/finngen_R9_F5_KELAMENT.gz	https://storage.googleapis.com/finngen-public-data-r9/summary_stats/finngen_R9_F5_KELAMENT.gz
F5_KELARET	Kela-code for behavioural disturbances in mental retardation	V Mental and behavioural disorders (F5_)	225	376064	gs://finngen-public-data-r9/summary_stats/finngen_R9_F5_KELARET.gz	https://storage.googleapis.com/finngen-public-data-r9/summary_stats/finngen_R9_F5_KELARET.gz
F5_MANIA	Manic episode	V Mental and behavioural disorders (F5_)	934	329192	gs://finngen-public-data-r9/summary_stats/finngen_R9_F5_MANIA.gz	https://storage.googleapis.com/finngen-public-data-r9/summary_stats/finngen_R9_F5_MANIA.gz
F5_MENTALUNSPE	Mental disorders, not otherwise specified	V Mental and behavioural disorders (F5_)	2631	360114	gs://finngen-public-data-r9/summary_stats/finngen_R9_F5_MENTALUNSPE.gz	https://storage.googleapis.com/finngen-public-data-r9/summary_stats/finngen_R9_F5_MENTALUNSPE.gz
F5_MENTORG	Other mental disorders due to brain damage and dysfunction and to physical disease	V Mental and behavioural disorders (F5_)	3023	356660	gs://finngen-public-data-r9/summary_stats/finngen_R9_F5_MENTORG.gz	https://storage.googleapis.com/finngen-public-data-r9/summary_stats/finngen_R9_F5_MENTORG.gz
F5_MILDRET	Mild mental retardation	V Mental and behavioural disorders (F5_)	733	376064	gs://finngen-public-data-r9/summary_stats/finngen_R9_F5_MILDRET.gz	https://storage.googleapis.com/finngen-public-data-r9/summary_stats/finngen_R9_F5_MILDRET.gz
F5_MIXEDDEV	Mixed specific developmental disorders	V Mental and behavioural disorders (F5_)	595	373484	gs://finngen-public-data-r9/summary_stats/finngen_R9_F5_MIXEDDEV.gz	https://storage.googleapis.com/finngen-public-data-r9/summary_stats/finngen_R9_F5_MIXEDDEV.gz
F5_MIXPER	Mixed and other personality disorders	V Mental and behavioural disorders (F5_)	2619	366637	gs://finngen-public-data-r9/summary_stats/finngen_R9_F5_MIXPER.gz	https://storage.googleapis.com/finngen-public-data-r9/summary_stats/finngen_R9_F5_MIXPER.gz
F5_MODRET	Moderate mental retardation	V Mental and behavioural disorders (F5_)	172	376064	gs://finngen-public-data-r9/summary_stats/finngen_R9_F5_MODRET.gz	https://storage.googleapis.com/finngen-public-data-r9/summary_stats/finngen_R9_F5_MODRET.gz
F5_MOOD	Mood [affective] disorders	V Mental and behavioural disorders (F5_)	48085	329192	gs://finngen-public-data-r9/summary_stats/finngen_R9_F5_MOOD.gz	https://storage.googleapis.com/finngen-public-data-r9/summary_stats/finngen_R9_F5_MOOD.gz
F5_MOODOTH	Other and unspecified mood [affective] disorders	V Mental and behavioural disorders (F5_)	2210	329192	gs://finngen-public-data-r9/summary_stats/finngen_R9_F5_MOODOTH.gz	https://storage.googleapis.com/finngen-public-data-r9/summary_stats/finngen_R9_F5_MOODOTH.gz
F5_NEUROTICOTH	Other neurotic disorders	V Mental and behavioural disorders (F5_)	1533	337577	gs://finngen-public-data-r9/summary_stats/finngen_R9_F5_NEUROTICOTH.gz	https://storage.googleapis.com/finngen-public-data-r9/summary_stats/finngen_R9_F5_NEUROTICOTH.gz
F5_OCD	Obsessive-compulsive disorder	V Mental and behavioural disorders (F5_)	1962	337577	gs://finngen-public-data-r9/summary_stats/finngen_R9_F5_OCD.gz	https://storage.googleapis.com/finngen-public-data-r9/summary_stats/finngen_R9_F5_OCD.gz
F5_OPIOIDS	Mental and behavioural disorders due to opioids	V Mental and behavioural disorders (F5_)	1108	370672	gs://finngen-public-data-r9/summary_stats/finngen_R9_F5_OPIOIDS.gz	https://storage.googleapis.com/finngen-public-data-r9/summary_stats/finngen_R9_F5_OPIOIDS.gz
F5_OTHERSUB	Mental and behavioural disorders due to multiple drug use and use of multiple drugs and use of other psychoactive substances	V Mental and behavioural disorders (F5_)	2299	370672	gs://finngen-public-data-r9/summary_stats/finngen_R9_F5_OTHERSUB.gz	https://storage.googleapis.com/finngen-public-data-r9/summary_stats/finngen_R9_F5_OTHERSUB.gz
F5_OTHPER	Other specified and unspecified personality disorders	V Mental and behavioural disorders (F5_)	3004	366637	gs://finngen-public-data-r9/summary_stats/finngen_R9_F5_OTHPER.gz	https://storage.googleapis.com/finngen-public-data-r9/summary_stats/finngen_R9_F5_OTHPER.gz
F5_OTHRET	Other and unspecified mental retardation	V Mental and behavioural disorders (F5_)	421	376064	gs://finngen-public-data-r9/summary_stats/finngen_R9_F5_OTHRET.gz	https://storage.googleapis.com/finngen-public-data-r9/summary_stats/finngen_R9_F5_OTHRET.gz
F5_PANIC	Panic disorder	V Mental and behavioural disorders (F5_)	4801	337577	gs://finngen-public-data-r9/summary_stats/finngen_R9_F5_PANIC.gz	https://storage.googleapis.com/finngen-public-data-r9/summary_stats/finngen_R9_F5_PANIC.gz
F5_PARAPER	Paranoid personality disorder	V Mental and behavioural disorders (F5_)	559	366637	gs://finngen-public-data-r9/summary_stats/finngen_R9_F5_PARAPER.gz	https://storage.googleapis.com/finngen-public-data-r9/summary_stats/finngen_R9_F5_PARAPER.gz
F5_PERSBEHORG	Personality and behavioural disorders due to brain disease, damage and dysfunction	V Mental and behavioural disorders (F5_)	417	356660	gs://finngen-public-data-r9/summary_stats/finngen_R9_F5_PERSBEHORG.gz	https://storage.googleapis.com/finngen-public-data-r9/summary_stats/finngen_R9_F5_PERSBEHORG.gz
F5_PERSMOOD	Persistent mood disorders	V Mental and behavioural disorders (F5_)	6756	329192	gs://finngen-public-data-r9/summary_stats/finngen_R9_F5_PERSMOOD.gz	https://storage.googleapis.com/finngen-public-data-r9/summary_stats/finngen_R9_F5_PERSMOOD.gz
F5_PERSOCHANGE	Enduring personality changes	V Mental and behavioural disorders (F5_)	115	366637	gs://finngen-public-data-r9/summary_stats/finngen_R9_F5_PERSOCHANGE.gz	https://storage.googleapis.com/finngen-public-data-r9/summary_stats/finngen_R9_F5_PERSOCHANGE.gz
F5_PERSOTH	Other and unspecified disorders of adult personality and behaviour	V Mental and behavioural disorders (F5_)	162	366637	gs://finngen-public-data-r9/summary_stats/finngen_R9_F5_PERSOTH.gz	https://storage.googleapis.com/finngen-public-data-r9/summary_stats/finngen_R9_F5_PERSOTH.gz
F5_PERVASIVE	Pervasive developmental disorders excl. Autism + Asperger	V Mental and behavioural disorders (F5_)	289	373484	gs://finngen-public-data-r9/summary_stats/finngen_R9_F5_PERVASIVE.gz	https://storage.googleapis.com/finngen-public-data-r9/summary_stats/finngen_R9_F5_PERVASIVE.gz
F5_PHOBANX	Phobic anxiety disorders	V Mental and behavioural disorders (F5_)	4303	337577	gs://finngen-public-data-r9/summary_stats/finngen_R9_F5_PHOBANX.gz	https://storage.googleapis.com/finngen-public-data-r9/summary_stats/finngen_R9_F5_PHOBANX.gz
F5_PHYSBEHOTH	Unspecified behavioural syndromes associated with physiological disturbances and physical factors +Physiological and behavioural factors associated with disorders of diseases classified elsewhere	V Mental and behavioural disorders (F5_)	471	366876	gs://finngen-public-data-r9/summary_stats/finngen_R9_F5_PHYSBEHOTH.gz	https://storage.googleapis.com/finngen-public-data-r9/summary_stats/finngen_R9_F5_PHYSBEHOTH.gz
F5_PSYCHDEV	Disorders of psychological development	V Mental and behavioural disorders (F5_)	3793	373484	gs://finngen-public-data-r9/summary_stats/finngen_R9_F5_PSYCHDEV.gz	https://storage.googleapis.com/finngen-public-data-r9/summary_stats/finngen_R9_F5_PSYCHDEV.gz
F5_PSYCHDEVOTH	Other and unspecified disorders of psychological development	V Mental and behavioural disorders (F5_)	290	373484	gs://finngen-public-data-r9/summary_stats/finngen_R9_F5_PSYCHDEVOTH.gz	https://storage.googleapis.com/finngen-public-data-r9/summary_stats/finngen_R9_F5_PSYCHDEVOTH.gz
F5_PSYCHOTH	Other and unspecified nonorganic psychotic disorders	V Mental and behavioural disorders (F5_)	7508	364160	gs://finngen-public-data-r9/summary_stats/finngen_R9_F5_PSYCHOTH.gz	https://storage.googleapis.com/finngen-public-data-r9/summary_stats/finngen_R9_F5_PSYCHOTH.gz
F5_PSYTRANS	Acute and transient psychotic disorders	V Mental and behavioural disorders (F5_)	4255	364160	gs://finngen-public-data-r9/summary_stats/finngen_R9_F5_PSYTRANS.gz	https://storage.googleapis.com/finngen-public-data-r9/summary_stats/finngen_R9_F5_PSYTRANS.gz
F5_PTSD	Post-traumatic stress disorder	V Mental and behavioural disorders (F5_)	2282	337577	gs://finngen-public-data-r9/summary_stats/finngen_R9_F5_PTSD.gz	https://storage.googleapis.com/finngen-public-data-r9/summary_stats/finngen_R9_F5_PTSD.gz
F5_SCHIZOAFF	Schizoaffective disorder	V Mental and behavioural disorders (F5_)	2742	364160	gs://finngen-public-data-r9/summary_stats/finngen_R9_F5_SCHIZOAFF.gz	https://storage.googleapis.com/finngen-public-data-r9/summary_stats/finngen_R9_F5_SCHIZOAFF.gz
F5_SCHIZOTYP	Schizotypal disorder	V Mental and behavioural disorders (F5_)	798	364160	gs://finngen-public-data-r9/summary_stats/finngen_R9_F5_SCHIZOTYP.gz	https://storage.googleapis.com/finngen-public-data-r9/summary_stats/finngen_R9_F5_SCHIZOTYP.gz
F5_SCHIZPER	Schizoid personality disorder	V Mental and behavioural disorders (F5_)	550	366637	gs://finngen-public-data-r9/summary_stats/finngen_R9_F5_SCHIZPER.gz	https://storage.googleapis.com/finngen-public-data-r9/summary_stats/finngen_R9_F5_SCHIZPER.gz
F5_SCHOLA	Specific development disorders of scholastic skills	V Mental and behavioural disorders (F5_)	1148	373484	gs://finngen-public-data-r9/summary_stats/finngen_R9_F5_SCHOLA.gz	https://storage.googleapis.com/finngen-public-data-r9/summary_stats/finngen_R9_F5_SCHOLA.gz
F5_SCHZPHR	Schizophrenia	V Mental and behavioural disorders (F5_)	6515	364160	gs://finngen-public-data-r9/summary_stats/finngen_R9_F5_SCHZPHR.gz	https://storage.googleapis.com/finngen-public-data-r9/summary_stats/finngen_R9_F5_SCHZPHR.gz
F5_SEDAHYP	Mental and behavioural disorders due to sedatives or hypnotics	V Mental and behavioural disorders (F5_)	2103	370672	gs://finngen-public-data-r9/summary_stats/finngen_R9_F5_SEDAHYP.gz	https://storage.googleapis.com/finngen-public-data-r9/summary_stats/finngen_R9_F5_SEDAHYP.gz
F5_SEXDYS	Sexual dysfunction	V Mental and behavioural disorders (F5_)	326	366876	gs://finngen-public-data-r9/summary_stats/finngen_R9_F5_SEXDYS.gz	https://storage.googleapis.com/finngen-public-data-r9/summary_stats/finngen_R9_F5_SEXDYS.gz
F5_SLEEPWAKE	Disorder of the sleep-wake schedule	V Mental and behavioural disorders (F5_)	410	371145	gs://finngen-public-data-r9/summary_stats/finngen_R9_F5_SLEEPWAKE.gz	https://storage.googleapis.com/finngen-public-data-r9/summary_stats/finngen_R9_F5_SLEEPWAKE.gz
F5_SLEEP_NOS	Sleep disorders, other/unspecified	V Mental and behavioural disorders (F5_)	779	371145	gs://finngen-public-data-r9/summary_stats/finngen_R9_F5_SLEEP_NOS.gz	https://storage.googleapis.com/finngen-public-data-r9/summary_stats/finngen_R9_F5_SLEEP_NOS.gz
F5_SOCPHOB	Social phobias	V Mental and behavioural disorders (F5_)	2482	337577	gs://finngen-public-data-r9/summary_stats/finngen_R9_F5_SOCPHOB.gz	https://storage.googleapis.com/finngen-public-data-r9/summary_stats/finngen_R9_F5_SOCPHOB.gz
F5_SOMATOFORM	Somatoform disorder	V Mental and behavioural disorders (F5_)	5164	337577	gs://finngen-public-data-r9/summary_stats/finngen_R9_F5_SOMATOFORM.gz	https://storage.googleapis.com/finngen-public-data-r9/summary_stats/finngen_R9_F5_SOMATOFORM.gz
F5_SPEECH	Specific development disorders of speech and language	V Mental and behavioural disorders (F5_)	1648	373484	gs://finngen-public-data-r9/summary_stats/finngen_R9_F5_SPEECH.gz	https://storage.googleapis.com/finngen-public-data-r9/summary_stats/finngen_R9_F5_SPEECH.gz
F5_STIMUL	Mental and behavioural disorders due to use of other stimulants, including caffeine	V Mental and behavioural disorders (F5_)	856	370672	gs://finngen-public-data-r9/summary_stats/finngen_R9_F5_STIMUL.gz	https://storage.googleapis.com/finngen-public-data-r9/summary_stats/finngen_R9_F5_STIMUL.gz
F5_STRESSOTH	Other reaction to severe stress, and adjustment disorders	V Mental and behavioural disorders (F5_)	13913	337577	gs://finngen-public-data-r9/summary_stats/finngen_R9_F5_STRESSOTH.gz	https://storage.googleapis.com/finngen-public-data-r9/summary_stats/finngen_R9_F5_STRESSOTH.gz
F5_SUBSNOALCO	Substance use, excluding alcohol	V Mental and behavioural disorders (F5_)	6605	353355	gs://finngen-public-data-r9/summary_stats/finngen_R9_F5_SUBSNOALCO.gz	https://storage.googleapis.com/finngen-public-data-r9/summary_stats/finngen_R9_F5_SUBSNOALCO.gz
F5_UNSORG	Unspecified organic or symptomatic mental disorder	V Mental and behavioural disorders (F5_)	97	356660	gs://finngen-public-data-r9/summary_stats/finngen_R9_F5_UNSORG.gz	https://storage.googleapis.com/finngen-public-data-r9/summary_stats/finngen_R9_F5_UNSORG.gz
F5_VASCDEM	Vascular dementia	V Mental and behavioural disorders (F5_)	2335	360778	gs://finngen-public-data-r9/summary_stats/finngen_R9_F5_VASCDEM.gz	https://storage.googleapis.com/finngen-public-data-r9/summary_stats/finngen_R9_F5_VASCDEM.gz
FALLS	Falls/tendency to fall	Miscellaneous, not yet classified endpoints	92857	284420	gs://finngen-public-data-r9/summary_stats/finngen_R9_FALLS.gz	https://storage.googleapis.com/finngen-public-data-r9/summary_stats/finngen_R9_FALLS.gz
FE	Focal epilepsy	VI Diseases of the nervous system (G6_)	6842	365537	gs://finngen-public-data-r9/summary_stats/finngen_R9_FE.gz	https://storage.googleapis.com/finngen-public-data-r9/summary_stats/finngen_R9_FE.gz
FELTY	Felty syndrome	Rheuma endpoints	151	368029	gs://finngen-public-data-r9/summary_stats/finngen_R9_FELTY.gz	https://storage.googleapis.com/finngen-public-data-r9/summary_stats/finngen_R9_FELTY.gz
FE_MODE	Focal epilepsy, mode (most common among epilepsy diagnosis)	VI Diseases of the nervous system (G6_)	1260	365537	gs://finngen-public-data-r9/summary_stats/finngen_R9_FE_MODE.gz	https://storage.googleapis.com/finngen-public-data-r9/summary_stats/finngen_R9_FE_MODE.gz
FE_STRICT	Focal epilepsy, strict definition	VI Diseases of the nervous system (G6_)	6213	365534	gs://finngen-public-data-r9/summary_stats/finngen_R9_FE_STRICT.gz	https://storage.googleapis.com/finngen-public-data-r9/summary_stats/finngen_R9_FE_STRICT.gz
FG_CARDMYO	Cardiomyopathy (excluding other)	Cardiometabolic endpoints	4156	299566	gs://finngen-public-data-r9/summary_stats/finngen_R9_FG_CARDMYO.gz	https://storage.googleapis.com/finngen-public-data-r9/summary_stats/finngen_R9_FG_CARDMYO.gz
FG_CVD	Cardiovascular diseases (excluding rheumatic etc)	Cardiometabolic endpoints	185353	191924	gs://finngen-public-data-r9/summary_stats/finngen_R9_FG_CVD.gz	https://storage.googleapis.com/finngen-public-data-r9/summary_stats/finngen_R9_FG_CVD.gz
FG_DOAAC	Diseases of arteries, arterioles and capillaries (FINNGEN)	IX Diseases of the circulatory system (I9_)	22224	191924	gs://finngen-public-data-r9/summary_stats/finngen_R9_FG_DOAAC.gz	https://storage.googleapis.com/finngen-public-data-r9/summary_stats/finngen_R9_FG_DOAAC.gz
FG_OTHHEART	Other heart diseases	Cardiometabolic endpoints	77711	191924	gs://finngen-public-data-r9/summary_stats/finngen_R9_FG_OTHHEART.gz	https://storage.googleapis.com/finngen-public-data-r9/summary_stats/finngen_R9_FG_OTHHEART.gz
FIBROLIV	Fibrosis of liver	Gastrointestinal endpoints	146	373307	gs://finngen-public-data-r9/summary_stats/finngen_R9_FIBROLIV.gz	https://storage.googleapis.com/finngen-public-data-r9/summary_stats/finngen_R9_FIBROLIV.gz
FTD	Frontotemporal dementia	Neurological endpoints	111	360134	gs://finngen-public-data-r9/summary_stats/finngen_R9_FTD.gz	https://storage.googleapis.com/finngen-public-data-r9/summary_stats/finngen_R9_FTD.gz
G6_AD_WIDE	Alzheimer’s disease, wide definition	VI Diseases of the nervous system (G6_)	13393	363884	gs://finngen-public-data-r9/summary_stats/finngen_R9_G6_AD_WIDE.gz	https://storage.googleapis.com/finngen-public-data-r9/summary_stats/finngen_R9_G6_AD_WIDE.gz
G6_ALCODEGEN	Degeneration of the brain due to alcohol	VI Diseases of the nervous system (G6_)	592	366632	gs://finngen-public-data-r9/summary_stats/finngen_R9_G6_ALCODEGEN.gz	https://storage.googleapis.com/finngen-public-data-r9/summary_stats/finngen_R9_G6_ALCODEGEN.gz
G6_ALCOPOLY	Alcohol induced polyneuropathy	VI Diseases of the nervous system (G6_)	249	370790	gs://finngen-public-data-r9/summary_stats/finngen_R9_G6_ALCOPOLY.gz	https://storage.googleapis.com/finngen-public-data-r9/summary_stats/finngen_R9_G6_ALCOPOLY.gz
G6_ALS	Motor neuron disease	VI Diseases of the nervous system (G6_)	483	170667	gs://finngen-public-data-r9/summary_stats/finngen_R9_G6_ALS.gz	https://storage.googleapis.com/finngen-public-data-r9/summary_stats/finngen_R9_G6_ALS.gz
G6_ALZHEIMER	Alzheimer disease	VI Diseases of the nervous system (G6_)	9301	367976	gs://finngen-public-data-r9/summary_stats/finngen_R9_G6_ALZHEIMER.gz	https://storage.googleapis.com/finngen-public-data-r9/summary_stats/finngen_R9_G6_ALZHEIMER.gz
G6_ANOXBRAINDAM	Anoxic brain damage	VI Diseases of the nervous system (G6_)	368	350251	gs://finngen-public-data-r9/summary_stats/finngen_R9_G6_ANOXBRAINDAM.gz	https://storage.googleapis.com/finngen-public-data-r9/summary_stats/finngen_R9_G6_ANOXBRAINDAM.gz
G6_ATROPHCIRCUM	Circumscribed brain atrophy	VI Diseases of the nervous system (G6_)	467	366632	gs://finngen-public-data-r9/summary_stats/finngen_R9_G6_ATROPHCIRCUM.gz	https://storage.googleapis.com/finngen-public-data-r9/summary_stats/finngen_R9_G6_ATROPHCIRCUM.gz
G6_ATYFAC	Atypical facial pain	VI Diseases of the nervous system (G6_)	1372	330377	gs://finngen-public-data-r9/summary_stats/finngen_R9_G6_ATYFAC.gz	https://storage.googleapis.com/finngen-public-data-r9/summary_stats/finngen_R9_G6_ATYFAC.gz
G6_AUTONOM	Autonomic disorders	VI Diseases of the nervous system (G6_)	549	350251	gs://finngen-public-data-r9/summary_stats/finngen_R9_G6_AUTONOM.gz	https://storage.googleapis.com/finngen-public-data-r9/summary_stats/finngen_R9_G6_AUTONOM.gz
G6_BASDEGENOTH	Other degenerative diseases of the basal ganglia	VI Diseases of the nervous system (G6_)	296	367444	gs://finngen-public-data-r9/summary_stats/finngen_R9_G6_BASDEGENOTH.gz	https://storage.googleapis.com/finngen-public-data-r9/summary_stats/finngen_R9_G6_BASDEGENOTH.gz
G6_BELLPA	Bell's palsy	VI Diseases of the nervous system (G6_)	3453	330377	gs://finngen-public-data-r9/summary_stats/finngen_R9_G6_BELLPA.gz	https://storage.googleapis.com/finngen-public-data-r9/summary_stats/finngen_R9_G6_BELLPA.gz
G6_BENINTRAHYP	Benign intracranial hypertension	VI Diseases of the nervous system (G6_)	231	350251	gs://finngen-public-data-r9/summary_stats/finngen_R9_G6_BENINTRAHYP.gz	https://storage.googleapis.com/finngen-public-data-r9/summary_stats/finngen_R9_G6_BENINTRAHYP.gz
G6_BRACHPLE	Brachial plexus disorders	VI Diseases of the nervous system (G6_)	2757	330377	gs://finngen-public-data-r9/summary_stats/finngen_R9_G6_BRACHPLE.gz	https://storage.googleapis.com/finngen-public-data-r9/summary_stats/finngen_R9_G6_BRACHPLE.gz
G6_CARPTU	Carpal tunnel syndrome	VI Diseases of the nervous system (G6_)	22426	330377	gs://finngen-public-data-r9/summary_stats/finngen_R9_G6_CARPTU.gz	https://storage.googleapis.com/finngen-public-data-r9/summary_stats/finngen_R9_G6_CARPTU.gz
G6_CAUDA	Cauda equina syndrome	VI Diseases of the nervous system (G6_)	290	373780	gs://finngen-public-data-r9/summary_stats/finngen_R9_G6_CAUDA.gz	https://storage.googleapis.com/finngen-public-data-r9/summary_stats/finngen_R9_G6_CAUDA.gz
G6_CAUSALGIA	Causalgia	VI Diseases of the nervous system (G6_)	438	330377	gs://finngen-public-data-r9/summary_stats/finngen_R9_G6_CAUSALGIA.gz	https://storage.googleapis.com/finngen-public-data-r9/summary_stats/finngen_R9_G6_CAUSALGIA.gz
G6_CERCYST	Cerebral cysts	VI Diseases of the nervous system (G6_)	1567	350251	gs://finngen-public-data-r9/summary_stats/finngen_R9_G6_CERCYST.gz	https://storage.googleapis.com/finngen-public-data-r9/summary_stats/finngen_R9_G6_CERCYST.gz
G6_CERVROOT	Cervical root disorders	VI Diseases of the nervous system (G6_)	190	330377	gs://finngen-public-data-r9/summary_stats/finngen_R9_G6_CERVROOT.gz	https://storage.googleapis.com/finngen-public-data-r9/summary_stats/finngen_R9_G6_CERVROOT.gz
G6_CLUSTHEADACHE_STRICT_INCLAVO	Cluster headache, strict, including avohilmo	VI Diseases of the nervous system (G6_)	1297	375980	gs://finngen-public-data-r9/summary_stats/finngen_R9_G6_CLUSTHEADACHE_STRICT_INCLAVO.gz	https://storage.googleapis.com/finngen-public-data-r9/summary_stats/finngen_R9_G6_CLUSTHEADACHE_STRICT_INCLAVO.gz
G6_CLUSTHEADACHE_WIDE	Cluster headache, wide	VI Diseases of the nervous system (G6_)	1107	287837	gs://finngen-public-data-r9/summary_stats/finngen_R9_G6_CLUSTHEADACHE_WIDE.gz	https://storage.googleapis.com/finngen-public-data-r9/summary_stats/finngen_R9_G6_CLUSTHEADACHE_WIDE.gz
G6_CNSABSC	Intracranial and intraspinal abscess and granuloma	VI Diseases of the nervous system (G6_)	283	374844	gs://finngen-public-data-r9/summary_stats/finngen_R9_G6_CNSABSC.gz	https://storage.googleapis.com/finngen-public-data-r9/summary_stats/finngen_R9_G6_CNSABSC.gz
G6_CNSOTH	Other disorders of central nervous system	VI Diseases of the nervous system (G6_)	285	350251	gs://finngen-public-data-r9/summary_stats/finngen_R9_G6_CNSOTH.gz	https://storage.googleapis.com/finngen-public-data-r9/summary_stats/finngen_R9_G6_CNSOTH.gz
G6_CP	Cerebral palsy	VI Diseases of the nervous system (G6_)	482	373780	gs://finngen-public-data-r9/summary_stats/finngen_R9_G6_CP.gz	https://storage.googleapis.com/finngen-public-data-r9/summary_stats/finngen_R9_G6_CP.gz
G6_CPETAL	Cerebral palsy and other paralytic syndromes	VI Diseases of the nervous system (G6_)	3497	373780	gs://finngen-public-data-r9/summary_stats/finngen_R9_G6_CPETAL.gz	https://storage.googleapis.com/finngen-public-data-r9/summary_stats/finngen_R9_G6_CPETAL.gz
G6_DEGENOTH	Other and unspecified degenerative diseases of nervous system	VI Diseases of the nervous system (G6_)	545	366632	gs://finngen-public-data-r9/summary_stats/finngen_R9_G6_DEGENOTH.gz	https://storage.googleapis.com/finngen-public-data-r9/summary_stats/finngen_R9_G6_DEGENOTH.gz
G6_DEGENSEN	Senile degeneration of the brain, not elsewhere classified	VI Diseases of the nervous system (G6_)	107	366632	gs://finngen-public-data-r9/summary_stats/finngen_R9_G6_DEGENSEN.gz	https://storage.googleapis.com/finngen-public-data-r9/summary_stats/finngen_R9_G6_DEGENSEN.gz
G6_DISBROTHUNS	Disorders of brain, other and unspecified	VI Diseases of the nervous system (G6_)	266	350251	gs://finngen-public-data-r9/summary_stats/finngen_R9_G6_DISBROTHUNS.gz	https://storage.googleapis.com/finngen-public-data-r9/summary_stats/finngen_R9_G6_DISBROTHUNS.gz
G6_DISOTHUNS	Disorders of other and unspecified cranial nerves	VI Diseases of the nervous system (G6_)	142	330377	gs://finngen-public-data-r9/summary_stats/finngen_R9_G6_DISOTHUNS.gz	https://storage.googleapis.com/finngen-public-data-r9/summary_stats/finngen_R9_G6_DISOTHUNS.gz
G6_DISSOTH	Other acute disseminated demyelination	VI Diseases of the nervous system (G6_)	277	374678	gs://finngen-public-data-r9/summary_stats/finngen_R9_G6_DISSOTH.gz	https://storage.googleapis.com/finngen-public-data-r9/summary_stats/finngen_R9_G6_DISSOTH.gz
G6_DRUGPOLY	Drug-induced polyneuropathy	VI Diseases of the nervous system (G6_)	208	370790	gs://finngen-public-data-r9/summary_stats/finngen_R9_G6_DRUGPOLY.gz	https://storage.googleapis.com/finngen-public-data-r9/summary_stats/finngen_R9_G6_DRUGPOLY.gz
G6_DYSTON	Dystonia	VI Diseases of the nervous system (G6_)	1500	367444	gs://finngen-public-data-r9/summary_stats/finngen_R9_G6_DYSTON.gz	https://storage.googleapis.com/finngen-public-data-r9/summary_stats/finngen_R9_G6_DYSTON.gz
G6_ENCEPATH	Encephalopathy	VI Diseases of the nervous system (G6_)	249	350251	gs://finngen-public-data-r9/summary_stats/finngen_R9_G6_ENCEPATH.gz	https://storage.googleapis.com/finngen-public-data-r9/summary_stats/finngen_R9_G6_ENCEPATH.gz
G6_ENCEPHOTH	Other encephalitis	VI Diseases of the nervous system (G6_)	705	374844	gs://finngen-public-data-r9/summary_stats/finngen_R9_G6_ENCEPHOTH.gz	https://storage.googleapis.com/finngen-public-data-r9/summary_stats/finngen_R9_G6_ENCEPHOTH.gz
G6_EPIPAROX	Episodal and paroxysmal disorders	VI Diseases of the nervous system (G6_)	89440	287837	gs://finngen-public-data-r9/summary_stats/finngen_R9_G6_EPIPAROX.gz	https://storage.googleapis.com/finngen-public-data-r9/summary_stats/finngen_R9_G6_EPIPAROX.gz
G6_EPLEPSY	Epilepsy	VI Diseases of the nervous system (G6_)	11740	287837	gs://finngen-public-data-r9/summary_stats/finngen_R9_G6_EPLEPSY.gz	https://storage.googleapis.com/finngen-public-data-r9/summary_stats/finngen_R9_G6_EPLEPSY.gz
G6_FACOTH	Other facial nerve disorders	VI Diseases of the nervous system (G6_)	756	330377	gs://finngen-public-data-r9/summary_stats/finngen_R9_G6_FACOTH.gz	https://storage.googleapis.com/finngen-public-data-r9/summary_stats/finngen_R9_G6_FACOTH.gz
G6_FEMLAPOP	Lesion of lateral popliteal nerve	VI Diseases of the nervous system (G6_)	1288	330377	gs://finngen-public-data-r9/summary_stats/finngen_R9_G6_FEMLAPOP.gz	https://storage.googleapis.com/finngen-public-data-r9/summary_stats/finngen_R9_G6_FEMLAPOP.gz
G6_FEMLE	Lesion of femoral nerve	VI Diseases of the nervous system (G6_)	208	330377	gs://finngen-public-data-r9/summary_stats/finngen_R9_G6_FEMLE.gz	https://storage.googleapis.com/finngen-public-data-r9/summary_stats/finngen_R9_G6_FEMLE.gz
G6_FEMMEPOP	Lesion of medial popliteal nerve	VI Diseases of the nervous system (G6_)	92	330377	gs://finngen-public-data-r9/summary_stats/finngen_R9_G6_FEMMEPOP.gz	https://storage.googleapis.com/finngen-public-data-r9/summary_stats/finngen_R9_G6_FEMMEPOP.gz
G6_GUILBAR	Guillain-Barre syndrome	VI Diseases of the nervous system (G6_)	415	370790	gs://finngen-public-data-r9/summary_stats/finngen_R9_G6_GUILBAR.gz	https://storage.googleapis.com/finngen-public-data-r9/summary_stats/finngen_R9_G6_GUILBAR.gz
G6_HCCOMM	Communicating hydrocephalus	VI Diseases of the nervous system (G6_)	488	375610	gs://finngen-public-data-r9/summary_stats/finngen_R9_G6_HCCOMM.gz	https://storage.googleapis.com/finngen-public-data-r9/summary_stats/finngen_R9_G6_HCCOMM.gz
G6_HCINOTH	Hydrocephalus in other diseases	VI Diseases of the nervous system (G6_)	145	375610	gs://finngen-public-data-r9/summary_stats/finngen_R9_G6_HCINOTH.gz	https://storage.googleapis.com/finngen-public-data-r9/summary_stats/finngen_R9_G6_HCINOTH.gz
G6_HCNP	Normal-pressure hydrocephalus	VI Diseases of the nervous system (G6_)	767	375610	gs://finngen-public-data-r9/summary_stats/finngen_R9_G6_HCNP.gz	https://storage.googleapis.com/finngen-public-data-r9/summary_stats/finngen_R9_G6_HCNP.gz
G6_HCOBSTR	Obstructive hydrocephalus	VI Diseases of the nervous system (G6_)	369	375610	gs://finngen-public-data-r9/summary_stats/finngen_R9_G6_HCOBSTR.gz	https://storage.googleapis.com/finngen-public-data-r9/summary_stats/finngen_R9_G6_HCOBSTR.gz
G6_HCOTHUNS	Other and unspecified hydrocephalus	VI Diseases of the nervous system (G6_)	393	375610	gs://finngen-public-data-r9/summary_stats/finngen_R9_G6_HCOTHUNS.gz	https://storage.googleapis.com/finngen-public-data-r9/summary_stats/finngen_R9_G6_HCOTHUNS.gz
G6_HEADACHE	Other headache syndromes	VI Diseases of the nervous system (G6_)	15851	287837	gs://finngen-public-data-r9/summary_stats/finngen_R9_G6_HEADACHE.gz	https://storage.googleapis.com/finngen-public-data-r9/summary_stats/finngen_R9_G6_HEADACHE.gz
G6_HEMIPLE	Hemiplegia	VI Diseases of the nervous system (G6_)	1537	373780	gs://finngen-public-data-r9/summary_stats/finngen_R9_G6_HEMIPLE.gz	https://storage.googleapis.com/finngen-public-data-r9/summary_stats/finngen_R9_G6_HEMIPLE.gz
G6_HERATAXIA	Hereditary ataxia	VI Diseases of the nervous system (G6_)	339	376185	gs://finngen-public-data-r9/summary_stats/finngen_R9_G6_HERATAXIA.gz	https://storage.googleapis.com/finngen-public-data-r9/summary_stats/finngen_R9_G6_HERATAXIA.gz
G6_HEREMOSEN	Hereditary motor and sensory neuropathy	VI Diseases of the nervous system (G6_)	218	370790	gs://finngen-public-data-r9/summary_stats/finngen_R9_G6_HEREMOSEN.gz	https://storage.googleapis.com/finngen-public-data-r9/summary_stats/finngen_R9_G6_HEREMOSEN.gz
G6_HERIPOTHUN	Other and unspecified neuropathies	VI Diseases of the nervous system (G6_)	112	370790	gs://finngen-public-data-r9/summary_stats/finngen_R9_G6_HERIPOTHUN.gz	https://storage.googleapis.com/finngen-public-data-r9/summary_stats/finngen_R9_G6_HERIPOTHUN.gz
G6_HORNER	Horner syndrome	VI Diseases of the nervous system (G6_)	309	376728	gs://finngen-public-data-r9/summary_stats/finngen_R9_G6_HORNER.gz	https://storage.googleapis.com/finngen-public-data-r9/summary_stats/finngen_R9_G6_HORNER.gz
G6_HYDROCEPH	Hydrocephalus	VI Diseases of the nervous system (G6_)	1667	350251	gs://finngen-public-data-r9/summary_stats/finngen_R9_G6_HYDROCEPH.gz	https://storage.googleapis.com/finngen-public-data-r9/summary_stats/finngen_R9_G6_HYDROCEPH.gz
G6_ICNEUROP	Intercostal neuropathy	VI Diseases of the nervous system (G6_)	207	330377	gs://finngen-public-data-r9/summary_stats/finngen_R9_G6_ICNEUROP.gz	https://storage.googleapis.com/finngen-public-data-r9/summary_stats/finngen_R9_G6_ICNEUROP.gz
G6_IDIOAUT	Idiopathic peripheral autonomic neuropathy	VI Diseases of the nervous system (G6_)	89	376728	gs://finngen-public-data-r9/summary_stats/finngen_R9_G6_IDIOAUT.gz	https://storage.googleapis.com/finngen-public-data-r9/summary_stats/finngen_R9_G6_IDIOAUT.gz
G6_LSPLEX	Lumbosacral plexus disorders	VI Diseases of the nervous system (G6_)	88	330377	gs://finngen-public-data-r9/summary_stats/finngen_R9_G6_LSPLEX.gz	https://storage.googleapis.com/finngen-public-data-r9/summary_stats/finngen_R9_G6_LSPLEX.gz
G6_LSROOT	Lumbosacral root disorders, not elsewhere classified	VI Diseases of the nervous system (G6_)	353	330377	gs://finngen-public-data-r9/summary_stats/finngen_R9_G6_LSROOT.gz	https://storage.googleapis.com/finngen-public-data-r9/summary_stats/finngen_R9_G6_LSROOT.gz
G6_MEDLEOTH	Other lesions of median nerve	VI Diseases of the nervous system (G6_)	732	330377	gs://finngen-public-data-r9/summary_stats/finngen_R9_G6_MEDLEOTH.gz	https://storage.googleapis.com/finngen-public-data-r9/summary_stats/finngen_R9_G6_MEDLEOTH.gz
G6_MENINGBACT	Bacterial meningitis	VI Diseases of the nervous system (G6_)	971	374844	gs://finngen-public-data-r9/summary_stats/finngen_R9_G6_MENINGBACT.gz	https://storage.googleapis.com/finngen-public-data-r9/summary_stats/finngen_R9_G6_MENINGBACT.gz
G6_MENINGOTH	Other meningitis	VI Diseases of the nervous system (G6_)	411	374844	gs://finngen-public-data-r9/summary_stats/finngen_R9_G6_MENINGOTH.gz	https://storage.googleapis.com/finngen-public-data-r9/summary_stats/finngen_R9_G6_MENINGOTH.gz
G6_MENINGVIR	Viral meningitis	VI Diseases of the nervous system (G6_)	102	374844	gs://finngen-public-data-r9/summary_stats/finngen_R9_G6_MENINGVIR.gz	https://storage.googleapis.com/finngen-public-data-r9/summary_stats/finngen_R9_G6_MENINGVIR.gz
G6_MERALGIA	Meralgia paraesthetica	VI Diseases of the nervous system (G6_)	849	330377	gs://finngen-public-data-r9/summary_stats/finngen_R9_G6_MERALGIA.gz	https://storage.googleapis.com/finngen-public-data-r9/summary_stats/finngen_R9_G6_MERALGIA.gz
G6_MIGRAINE	Migraine	VI Diseases of the nervous system (G6_)	18477	287837	gs://finngen-public-data-r9/summary_stats/finngen_R9_G6_MIGRAINE.gz	https://storage.googleapis.com/finngen-public-data-r9/summary_stats/finngen_R9_G6_MIGRAINE.gz
G6_MIGRAINE_NO_AURA	Migraine without aura	VI Diseases of the nervous system (G6_)	6730	287837	gs://finngen-public-data-r9/summary_stats/finngen_R9_G6_MIGRAINE_NO_AURA.gz	https://storage.googleapis.com/finngen-public-data-r9/summary_stats/finngen_R9_G6_MIGRAINE_NO_AURA.gz
G6_MIGRAINE_NO_AURA_ADVERSE	Migraine without aura, drug-induced	VI Diseases of the nervous system (G6_)	321	376956	gs://finngen-public-data-r9/summary_stats/finngen_R9_G6_MIGRAINE_NO_AURA_ADVERSE.gz	https://storage.googleapis.com/finngen-public-data-r9/summary_stats/finngen_R9_G6_MIGRAINE_NO_AURA_ADVERSE.gz
G6_MIGRAINE_NO_AURA_TRIPTAN	Migraine without aura and triptan purchases	VI Diseases of the nervous system (G6_)	4989	337890	gs://finngen-public-data-r9/summary_stats/finngen_R9_G6_MIGRAINE_NO_AURA_TRIPTAN.gz	https://storage.googleapis.com/finngen-public-data-r9/summary_stats/finngen_R9_G6_MIGRAINE_NO_AURA_TRIPTAN.gz
G6_MIGRAINE_WITH_AURA	Migraine with aura	VI Diseases of the nervous system (G6_)	7917	287837	gs://finngen-public-data-r9/summary_stats/finngen_R9_G6_MIGRAINE_WITH_AURA.gz	https://storage.googleapis.com/finngen-public-data-r9/summary_stats/finngen_R9_G6_MIGRAINE_WITH_AURA.gz
G6_MIGRAINE_WITH_AURA_ADVERSE	Migraine with aura, drug-induced	VI Diseases of the nervous system (G6_)	307	376970	gs://finngen-public-data-r9/summary_stats/finngen_R9_G6_MIGRAINE_WITH_AURA_ADVERSE.gz	https://storage.googleapis.com/finngen-public-data-r9/summary_stats/finngen_R9_G6_MIGRAINE_WITH_AURA_ADVERSE.gz
G6_MIGRAINE_WITH_AURA_TRIPTAN	Migraine with aura and triptan purchases	VI Diseases of the nervous system (G6_)	4503	337890	gs://finngen-public-data-r9/summary_stats/finngen_R9_G6_MIGRAINE_WITH_AURA_TRIPTAN.gz	https://storage.googleapis.com/finngen-public-data-r9/summary_stats/finngen_R9_G6_MIGRAINE_WITH_AURA_TRIPTAN.gz
G6_MITOCMY	Mitochondrial myopathy	VI Diseases of the nervous system (G6_)	98	373848	gs://finngen-public-data-r9/summary_stats/finngen_R9_G6_MITOCMY.gz	https://storage.googleapis.com/finngen-public-data-r9/summary_stats/finngen_R9_G6_MITOCMY.gz
G6_MONOLOWOTHUNS	Other and unspecified mononeuropathies of lower limb	VI Diseases of the nervous system (G6_)	778	330377	gs://finngen-public-data-r9/summary_stats/finngen_R9_G6_MONOLOWOTHUNS.gz	https://storage.googleapis.com/finngen-public-data-r9/summary_stats/finngen_R9_G6_MONOLOWOTHUNS.gz
G6_MONONPOTHUS	Other and unspecified mononeuropathies of upper limb	VI Diseases of the nervous system (G6_)	798	330377	gs://finngen-public-data-r9/summary_stats/finngen_R9_G6_MONONPOTHUS.gz	https://storage.googleapis.com/finngen-public-data-r9/summary_stats/finngen_R9_G6_MONONPOTHUS.gz
G6_MONOOTHUNS	Other and unspecified mononeuropathies, also in other diseases	VI Diseases of the nervous system (G6_)	874	330377	gs://finngen-public-data-r9/summary_stats/finngen_R9_G6_MONOOTHUNS.gz	https://storage.googleapis.com/finngen-public-data-r9/summary_stats/finngen_R9_G6_MONOOTHUNS.gz
G6_MONOPLE	Monoplegia	VI Diseases of the nervous system (G6_)	385	373780	gs://finngen-public-data-r9/summary_stats/finngen_R9_G6_MONOPLE.gz	https://storage.googleapis.com/finngen-public-data-r9/summary_stats/finngen_R9_G6_MONOPLE.gz
G6_MS	MS-disease / Multiple Sclerosis	VI Diseases of the nervous system (G6_)	2182	373987	gs://finngen-public-data-r9/summary_stats/finngen_R9_G6_MS.gz	https://storage.googleapis.com/finngen-public-data-r9/summary_stats/finngen_R9_G6_MS.gz
G6_MUSCOTHUNS	Other and unspecified primary disorders of muscles	VI Diseases of the nervous system (G6_)	195	373848	gs://finngen-public-data-r9/summary_stats/finngen_R9_G6_MUSCOTHUNS.gz	https://storage.googleapis.com/finngen-public-data-r9/summary_stats/finngen_R9_G6_MUSCOTHUNS.gz
G6_MUSDYST	Muscular dystrophy	VI Diseases of the nervous system (G6_)	210	373848	gs://finngen-public-data-r9/summary_stats/finngen_R9_G6_MUSDYST.gz	https://storage.googleapis.com/finngen-public-data-r9/summary_stats/finngen_R9_G6_MUSDYST.gz
G6_MYASTHENIA	Myasthenia gravis	VI Diseases of the nervous system (G6_)	426	373848	gs://finngen-public-data-r9/summary_stats/finngen_R9_G6_MYASTHENIA.gz	https://storage.googleapis.com/finngen-public-data-r9/summary_stats/finngen_R9_G6_MYASTHENIA.gz
G6_MYOMUSCINOTH	Disorders of myoneural junction and muscle in diseases classified elsewhere	VI Diseases of the nervous system (G6_)	200	373848	gs://finngen-public-data-r9/summary_stats/finngen_R9_G6_MYOMUSCINOTH.gz	https://storage.googleapis.com/finngen-public-data-r9/summary_stats/finngen_R9_G6_MYOMUSCINOTH.gz
G6_MYONEU	Diseases of the myoneural junction and muscle	VI Diseases of the nervous system (G6_)	3429	373848	gs://finngen-public-data-r9/summary_stats/finngen_R9_G6_MYONEU.gz	https://storage.googleapis.com/finngen-public-data-r9/summary_stats/finngen_R9_G6_MYONEU.gz
G6_MYONEUOTHUNS	Other and unspecified myoneural disorders	VI Diseases of the nervous system (G6_)	98	373848	gs://finngen-public-data-r9/summary_stats/finngen_R9_G6_MYONEUOTHUNS.gz	https://storage.googleapis.com/finngen-public-data-r9/summary_stats/finngen_R9_G6_MYONEUOTHUNS.gz
G6_MYOPOTHUNS	Other and unspecified myopathies	VI Diseases of the nervous system (G6_)	2313	373848	gs://finngen-public-data-r9/summary_stats/finngen_R9_G6_MYOPOTHUNS.gz	https://storage.googleapis.com/finngen-public-data-r9/summary_stats/finngen_R9_G6_MYOPOTHUNS.gz
G6_MYOTDIS	Myotonic disorders	VI Diseases of the nervous system (G6_)	206	373848	gs://finngen-public-data-r9/summary_stats/finngen_R9_G6_MYOTDIS.gz	https://storage.googleapis.com/finngen-public-data-r9/summary_stats/finngen_R9_G6_MYOTDIS.gz
G6_NARCOCATA	Narcolepsy and cataplexy	VI Diseases of the nervous system (G6_)	176	287837	gs://finngen-public-data-r9/summary_stats/finngen_R9_G6_NARCOCATA.gz	https://storage.googleapis.com/finngen-public-data-r9/summary_stats/finngen_R9_G6_NARCOCATA.gz
G6_NERPLEX	Nerve, nerve root and plexus disorders	VI Diseases of the nervous system (G6_)	46900	330377	gs://finngen-public-data-r9/summary_stats/finngen_R9_G6_NERPLEX.gz	https://storage.googleapis.com/finngen-public-data-r9/summary_stats/finngen_R9_G6_NERPLEX.gz
G6_NEUATR	Systemic atrophies primarily affecting the central nervous system	VI Diseases of the nervous system (G6_)	1092	376185	gs://finngen-public-data-r9/summary_stats/finngen_R9_G6_NEUATR.gz	https://storage.googleapis.com/finngen-public-data-r9/summary_stats/finngen_R9_G6_NEUATR.gz
G6_NEUINFL	Inflammatory diseases of the central nervous system	VI Diseases of the nervous system (G6_)	2433	374844	gs://finngen-public-data-r9/summary_stats/finngen_R9_G6_NEUINFL.gz	https://storage.googleapis.com/finngen-public-data-r9/summary_stats/finngen_R9_G6_NEUINFL.gz
G6_NEUROOTH	Other disorders of nervous system	VI Diseases of the nervous system (G6_)	1754	350251	gs://finngen-public-data-r9/summary_stats/finngen_R9_G6_NEUROOTH.gz	https://storage.googleapis.com/finngen-public-data-r9/summary_stats/finngen_R9_G6_NEUROOTH.gz
G6_OTHDEMYEL	Other demyelinating diseases of the central nervous system	VI Diseases of the nervous system (G6_)	1029	374678	gs://finngen-public-data-r9/summary_stats/finngen_R9_G6_OTHDEMYEL.gz	https://storage.googleapis.com/finngen-public-data-r9/summary_stats/finngen_R9_G6_OTHDEMYEL.gz
G6_OTHNEU	Other neurological diseases	VI Diseases of the nervous system (G6_)	27026	350251	gs://finngen-public-data-r9/summary_stats/finngen_R9_G6_OTHNEU.gz	https://storage.googleapis.com/finngen-public-data-r9/summary_stats/finngen_R9_G6_OTHNEU.gz
G6_PARALOTHUNS	Other and unspecified paralytic syndromes	VI Diseases of the nervous system (G6_)	359	373780	gs://finngen-public-data-r9/summary_stats/finngen_R9_G6_PARALOTHUNS.gz	https://storage.googleapis.com/finngen-public-data-r9/summary_stats/finngen_R9_G6_PARALOTHUNS.gz
G6_PARDIPLE	Paraplegia, diplegia of upper limbs	VI Diseases of the nervous system (G6_)	594	373780	gs://finngen-public-data-r9/summary_stats/finngen_R9_G6_PARDIPLE.gz	https://storage.googleapis.com/finngen-public-data-r9/summary_stats/finngen_R9_G6_PARDIPLE.gz
G6_PARKINSON	Parkinson's disease	VI Diseases of the nervous system (G6_)	4235	373042	gs://finngen-public-data-r9/summary_stats/finngen_R9_G6_PARKINSON.gz	https://storage.googleapis.com/finngen-public-data-r9/summary_stats/finngen_R9_G6_PARKINSON.gz
G6_PERIPHOTH	Other disorders of peripheral nervous system	VI Diseases of the nervous system (G6_)	143	370790	gs://finngen-public-data-r9/summary_stats/finngen_R9_G6_PERIPHOTH.gz	https://storage.googleapis.com/finngen-public-data-r9/summary_stats/finngen_R9_G6_PERIPHOTH.gz
G6_PLANTAR	Lesion of plantar nerve	VI Diseases of the nervous system (G6_)	1784	330377	gs://finngen-public-data-r9/summary_stats/finngen_R9_G6_PLANTAR.gz	https://storage.googleapis.com/finngen-public-data-r9/summary_stats/finngen_R9_G6_PLANTAR.gz
G6_POLYOTHUNS	Other and unspecified polyneuropathies, also in other diseases	VI Diseases of the nervous system (G6_)	5553	370790	gs://finngen-public-data-r9/summary_stats/finngen_R9_G6_POLYOTHUNS.gz	https://storage.googleapis.com/finngen-public-data-r9/summary_stats/finngen_R9_G6_POLYOTHUNS.gz
G6_POSTOPNEURO	Postprocedural disorders of nervous system	VI Diseases of the nervous system (G6_)	2146	350251	gs://finngen-public-data-r9/summary_stats/finngen_R9_G6_POSTOPNEURO.gz	https://storage.googleapis.com/finngen-public-data-r9/summary_stats/finngen_R9_G6_POSTOPNEURO.gz
G6_POSTVIRFAT	Postviral fatigue syndrome	VI Diseases of the nervous system (G6_)	169	350251	gs://finngen-public-data-r9/summary_stats/finngen_R9_G6_POSTVIRFAT.gz	https://storage.googleapis.com/finngen-public-data-r9/summary_stats/finngen_R9_G6_POSTVIRFAT.gz
G6_POSTZOST	Postzoster neuralgia	VI Diseases of the nervous system (G6_)	313	330377	gs://finngen-public-data-r9/summary_stats/finngen_R9_G6_POSTZOST.gz	https://storage.googleapis.com/finngen-public-data-r9/summary_stats/finngen_R9_G6_POSTZOST.gz
G6_RADLES	Lesion of radial nerve	VI Diseases of the nervous system (G6_)	1033	330377	gs://finngen-public-data-r9/summary_stats/finngen_R9_G6_RADLES.gz	https://storage.googleapis.com/finngen-public-data-r9/summary_stats/finngen_R9_G6_RADLES.gz
G6_ROOTPLEXOTHUNS	Other and unspecified nerve root and plexus disorders, also in other diseases	VI Diseases of the nervous system (G6_)	5294	330377	gs://finngen-public-data-r9/summary_stats/finngen_R9_G6_ROOTPLEXOTHUNS.gz	https://storage.googleapis.com/finngen-public-data-r9/summary_stats/finngen_R9_G6_ROOTPLEXOTHUNS.gz
G6_SCIALE	Lesion of sciatic nerve	VI Diseases of the nervous system (G6_)	1367	330377	gs://finngen-public-data-r9/summary_stats/finngen_R9_G6_SCIALE.gz	https://storage.googleapis.com/finngen-public-data-r9/summary_stats/finngen_R9_G6_SCIALE.gz
G6_SLEEPAPNO	Sleep apnoea	VI Diseases of the nervous system (G6_)	38998	336659	gs://finngen-public-data-r9/summary_stats/finngen_R9_G6_SLEEPAPNO.gz	https://storage.googleapis.com/finngen-public-data-r9/summary_stats/finngen_R9_G6_SLEEPAPNO.gz
G6_SLEEPAPNO_INCLAVO	Sleep apnoea, including avohilmo	VI Diseases of the nervous system (G6_)	41704	335573	gs://finngen-public-data-r9/summary_stats/finngen_R9_G6_SLEEPAPNO_INCLAVO.gz	https://storage.googleapis.com/finngen-public-data-r9/summary_stats/finngen_R9_G6_SLEEPAPNO_INCLAVO.gz
G6_SLEEPDISOTH	Other sleep disorders	VI Diseases of the nervous system (G6_)	3219	287837	gs://finngen-public-data-r9/summary_stats/finngen_R9_G6_SLEEPDISOTH.gz	https://storage.googleapis.com/finngen-public-data-r9/summary_stats/finngen_R9_G6_SLEEPDISOTH.gz
G6_SPINAMUSCOTH	Other and unspecified spinal muscular atrophies	VI Diseases of the nervous system (G6_)	219	376185	gs://finngen-public-data-r9/summary_stats/finngen_R9_G6_SPINAMUSCOTH.gz	https://storage.googleapis.com/finngen-public-data-r9/summary_stats/finngen_R9_G6_SPINAMUSCOTH.gz
G6_SPINOTH	Other diseases of spinal cord	VI Diseases of the nervous system (G6_)	804	350251	gs://finngen-public-data-r9/summary_stats/finngen_R9_G6_SPINOTH.gz	https://storage.googleapis.com/finngen-public-data-r9/summary_stats/finngen_R9_G6_SPINOTH.gz
G6_STATUSEPI	Status epilepticus	VI Diseases of the nervous system (G6_)	1023	287837	gs://finngen-public-data-r9/summary_stats/finngen_R9_G6_STATUSEPI.gz	https://storage.googleapis.com/finngen-public-data-r9/summary_stats/finngen_R9_G6_STATUSEPI.gz
G6_TARSTUN	Tarsal tunnel syndrome	VI Diseases of the nervous system (G6_)	251	330377	gs://finngen-public-data-r9/summary_stats/finngen_R9_G6_TARSTUN.gz	https://storage.googleapis.com/finngen-public-data-r9/summary_stats/finngen_R9_G6_TARSTUN.gz
G6_TETRAPLE	Tetraplegia	VI Diseases of the nervous system (G6_)	182	373780	gs://finngen-public-data-r9/summary_stats/finngen_R9_G6_TETRAPLE.gz	https://storage.googleapis.com/finngen-public-data-r9/summary_stats/finngen_R9_G6_TETRAPLE.gz
G6_TRINEU	Trigeminal neuralgia	VI Diseases of the nervous system (G6_)	1599	330377	gs://finngen-public-data-r9/summary_stats/finngen_R9_G6_TRINEU.gz	https://storage.googleapis.com/finngen-public-data-r9/summary_stats/finngen_R9_G6_TRINEU.gz
G6_TRIOTHUNS	Other and unspecified trigeminal disorders	VI Diseases of the nervous system (G6_)	409	330377	gs://finngen-public-data-r9/summary_stats/finngen_R9_G6_TRIOTHUNS.gz	https://storage.googleapis.com/finngen-public-data-r9/summary_stats/finngen_R9_G6_TRIOTHUNS.gz
G6_ULLNLE	Lesion of ulnar nerve	VI Diseases of the nervous system (G6_)	4151	330377	gs://finngen-public-data-r9/summary_stats/finngen_R9_G6_ULLNLE.gz	https://storage.googleapis.com/finngen-public-data-r9/summary_stats/finngen_R9_G6_ULLNLE.gz
G6_XTRAPYR	Extrapyramidal and movement disorders	VI Diseases of the nervous system (G6_)	9833	367444	gs://finngen-public-data-r9/summary_stats/finngen_R9_G6_XTRAPYR.gz	https://storage.googleapis.com/finngen-public-data-r9/summary_stats/finngen_R9_G6_XTRAPYR.gz
G6_XTRAPYROTH	Other extrapyramidal and movement disorders in other diseases	VI Diseases of the nervous system (G6_)	4594	367444	gs://finngen-public-data-r9/summary_stats/finngen_R9_G6_XTRAPYROTH.gz	https://storage.googleapis.com/finngen-public-data-r9/summary_stats/finngen_R9_G6_XTRAPYROTH.gz
GE	Generalized epilepsy	VI Diseases of the nervous system (G6_)	1298	365534	gs://finngen-public-data-r9/summary_stats/finngen_R9_GE.gz	https://storage.googleapis.com/finngen-public-data-r9/summary_stats/finngen_R9_GE.gz
GENERALI_SKIN_ERUPT_DRUGS_MEDICAM	Generalized skin eruption due to drugs and medicaments	XII Diseases of the skin and subcutaneous tissue (L12_)	1051	376226	gs://finngen-public-data-r9/summary_stats/finngen_R9_GENERALI_SKIN_ERUPT_DRUGS_MEDICAM.gz	https://storage.googleapis.com/finngen-public-data-r9/summary_stats/finngen_R9_GENERALI_SKIN_ERUPT_DRUGS_MEDICAM.gz
GEST_DIABETES	Gestational diabetes (for exclusion)	Diabetes endpoints	13039	197831	gs://finngen-public-data-r9/summary_stats/finngen_R9_GEST_DIABETES.gz	https://storage.googleapis.com/finngen-public-data-r9/summary_stats/finngen_R9_GEST_DIABETES.gz
GE_MODE	Generalized epilepsy, mode (most common among epilepsy diagnosis)	VI Diseases of the nervous system (G6_)	2235	365537	gs://finngen-public-data-r9/summary_stats/finngen_R9_GE_MODE.gz	https://storage.googleapis.com/finngen-public-data-r9/summary_stats/finngen_R9_GE_MODE.gz
GE_STRICT	Generalized epilepsy, strict definition	VI Diseases of the nervous system (G6_)	669	365534	gs://finngen-public-data-r9/summary_stats/finngen_R9_GE_STRICT.gz	https://storage.googleapis.com/finngen-public-data-r9/summary_stats/finngen_R9_GE_STRICT.gz
GOUT_IDIO	Idiopathic gout	Rheuma endpoints	2140	368788	gs://finngen-public-data-r9/summary_stats/finngen_R9_GOUT_IDIO.gz	https://storage.googleapis.com/finngen-public-data-r9/summary_stats/finngen_R9_GOUT_IDIO.gz
GOUT_KIDNEY	Gout due to impairment of renal function	Rheuma endpoints	242	368788	gs://finngen-public-data-r9/summary_stats/finngen_R9_GOUT_KIDNEY.gz	https://storage.googleapis.com/finngen-public-data-r9/summary_stats/finngen_R9_GOUT_KIDNEY.gz
GOUT_NOS	Gout, unspecified	Rheuma endpoints	5292	368788	gs://finngen-public-data-r9/summary_stats/finngen_R9_GOUT_NOS.gz	https://storage.googleapis.com/finngen-public-data-r9/summary_stats/finngen_R9_GOUT_NOS.gz
GOUT_STRICT	Gout, strict definition	Rheuma endpoints	4429	370730	gs://finngen-public-data-r9/summary_stats/finngen_R9_GOUT_STRICT.gz	https://storage.googleapis.com/finngen-public-data-r9/summary_stats/finngen_R9_GOUT_STRICT.gz
GRAVES_OPHT	Graves ophthalmopathy	IV Endocrine, nutritional and metabolic diseases (E4_)	643	376634	gs://finngen-public-data-r9/summary_stats/finngen_R9_GRAVES_OPHT.gz	https://storage.googleapis.com/finngen-public-data-r9/summary_stats/finngen_R9_GRAVES_OPHT.gz
H7_ALLERGICCONJUNCTIVITIS	Allergic conjunctivitis	VII Diseases of the eye and adnexa (H7_)	20958	356319	gs://finngen-public-data-r9/summary_stats/finngen_R9_H7_ALLERGICCONJUNCTIVITIS.gz	https://storage.googleapis.com/finngen-public-data-r9/summary_stats/finngen_R9_H7_ALLERGICCONJUNCTIVITIS.gz
H7_AMBLYANOPSIA	Amblyopia ex anopsia	VII Diseases of the eye and adnexa (H7_)	1046	360091	gs://finngen-public-data-r9/summary_stats/finngen_R9_H7_AMBLYANOPSIA.gz	https://storage.googleapis.com/finngen-public-data-r9/summary_stats/finngen_R9_H7_AMBLYANOPSIA.gz
H7_AMD	Age-related macular degeneration (whether dry or wet)	VII Diseases of the eye and adnexa (H7_)	8913	348936	gs://finngen-public-data-r9/summary_stats/finngen_R9_H7_AMD.gz	https://storage.googleapis.com/finngen-public-data-r9/summary_stats/finngen_R9_H7_AMD.gz
H7_ANISOMETROPIA	Anisometropia and aniseikonia	VII Diseases of the eye and adnexa (H7_)	793	361237	gs://finngen-public-data-r9/summary_stats/finngen_R9_H7_ANISOMETROPIA.gz	https://storage.googleapis.com/finngen-public-data-r9/summary_stats/finngen_R9_H7_ANISOMETROPIA.gz
H7_ANOMAPUPFUNC	Anomalies of pupillary function	VII Diseases of the eye and adnexa (H7_)	509	373254	gs://finngen-public-data-r9/summary_stats/finngen_R9_H7_ANOMAPUPFUNC.gz	https://storage.googleapis.com/finngen-public-data-r9/summary_stats/finngen_R9_H7_ANOMAPUPFUNC.gz
H7_APHAKIA	Aphakia	VII Diseases of the eye and adnexa (H7_)	471	312864	gs://finngen-public-data-r9/summary_stats/finngen_R9_H7_APHAKIA.gz	https://storage.googleapis.com/finngen-public-data-r9/summary_stats/finngen_R9_H7_APHAKIA.gz
H7_ASTIGMATISM	Astigmatism	VII Diseases of the eye and adnexa (H7_)	1502	361237	gs://finngen-public-data-r9/summary_stats/finngen_R9_H7_ASTIGMATISM.gz	https://storage.googleapis.com/finngen-public-data-r9/summary_stats/finngen_R9_H7_ASTIGMATISM.gz
H7_BCKRNDRETINOPAT	Background retinopathy and retinal vascular changes	VII Diseases of the eye and adnexa (H7_)	533	344569	gs://finngen-public-data-r9/summary_stats/finngen_R9_H7_BCKRNDRETINOPAT.gz	https://storage.googleapis.com/finngen-public-data-r9/summary_stats/finngen_R9_H7_BCKRNDRETINOPAT.gz
H7_BINOCUMOVNAS	Other and unspecified disorders of binocular movement	VII Diseases of the eye and adnexa (H7_)	135	361237	gs://finngen-public-data-r9/summary_stats/finngen_R9_H7_BINOCUMOVNAS.gz	https://storage.googleapis.com/finngen-public-data-r9/summary_stats/finngen_R9_H7_BINOCUMOVNAS.gz
H7_BINOCUMOVOTH	Other disorders of binocular movement	VII Diseases of the eye and adnexa (H7_)	581	361237	gs://finngen-public-data-r9/summary_stats/finngen_R9_H7_BINOCUMOVOTH.gz	https://storage.googleapis.com/finngen-public-data-r9/summary_stats/finngen_R9_H7_BINOCUMOVOTH.gz
H7_BINODISTOTH	Other disorders of binocular vision	VII Diseases of the eye and adnexa (H7_)	327	360091	gs://finngen-public-data-r9/summary_stats/finngen_R9_H7_BINODISTOTH.gz	https://storage.googleapis.com/finngen-public-data-r9/summary_stats/finngen_R9_H7_BINODISTOTH.gz
H7_BLEPHAROCHALASIS	Blepharochalasis	VII Diseases of the eye and adnexa (H7_)	8547	344684	gs://finngen-public-data-r9/summary_stats/finngen_R9_H7_BLEPHAROCHALASIS.gz	https://storage.googleapis.com/finngen-public-data-r9/summary_stats/finngen_R9_H7_BLEPHAROCHALASIS.gz
H7_BLINDANDVISIMPAIRMENT	Visual impairment including blindness (binocular or monocular)	VII Diseases of the eye and adnexa (H7_)	1882	360091	gs://finngen-public-data-r9/summary_stats/finngen_R9_H7_BLINDANDVISIMPAIRMENT.gz	https://storage.googleapis.com/finngen-public-data-r9/summary_stats/finngen_R9_H7_BLINDANDVISIMPAIRMENT.gz
H7_BLINDMONOCULAR	Blindness, monocular	VII Diseases of the eye and adnexa (H7_)	223	360091	gs://finngen-public-data-r9/summary_stats/finngen_R9_H7_BLINDMONOCULAR.gz	https://storage.googleapis.com/finngen-public-data-r9/summary_stats/finngen_R9_H7_BLINDMONOCULAR.gz
H7_BULLKERATOPATHY	Bullous keratopathy	VII Diseases of the eye and adnexa (H7_)	200	357814	gs://finngen-public-data-r9/summary_stats/finngen_R9_H7_BULLKERATOPATHY.gz	https://storage.googleapis.com/finngen-public-data-r9/summary_stats/finngen_R9_H7_BULLKERATOPATHY.gz
H7_CATARACTOTHER	Other cataract	VII Diseases of the eye and adnexa (H7_)	17699	312864	gs://finngen-public-data-r9/summary_stats/finngen_R9_H7_CATARACTOTHER.gz	https://storage.googleapis.com/finngen-public-data-r9/summary_stats/finngen_R9_H7_CATARACTOTHER.gz
H7_CATARACTSENILE	Senile cataract	VII Diseases of the eye and adnexa (H7_)	59522	312864	gs://finngen-public-data-r9/summary_stats/finngen_R9_H7_CATARACTSENILE.gz	https://storage.googleapis.com/finngen-public-data-r9/summary_stats/finngen_R9_H7_CATARACTSENILE.gz
H7_CENTRRETARTOCC	Central retinal artery occlusion	VII Diseases of the eye and adnexa (H7_)	546	344569	gs://finngen-public-data-r9/summary_stats/finngen_R9_H7_CENTRRETARTOCC.gz	https://storage.googleapis.com/finngen-public-data-r9/summary_stats/finngen_R9_H7_CENTRRETARTOCC.gz
H7_CHALAZION	Chalazion	VII Diseases of the eye and adnexa (H7_)	3389	344684	gs://finngen-public-data-r9/summary_stats/finngen_R9_H7_CHALAZION.gz	https://storage.googleapis.com/finngen-public-data-r9/summary_stats/finngen_R9_H7_CHALAZION.gz
H7_CHORHAEMORRHAGE	Choroidal haemorrhage and rupture	VII Diseases of the eye and adnexa (H7_)	80	344569	gs://finngen-public-data-r9/summary_stats/finngen_R9_H7_CHORHAEMORRHAGE.gz	https://storage.googleapis.com/finngen-public-data-r9/summary_stats/finngen_R9_H7_CHORHAEMORRHAGE.gz
H7_CHORIORETINFLAM	Chorioretinal inflammation	VII Diseases of the eye and adnexa (H7_)	761	344569	gs://finngen-public-data-r9/summary_stats/finngen_R9_H7_CHORIORETINFLAM.gz	https://storage.googleapis.com/finngen-public-data-r9/summary_stats/finngen_R9_H7_CHORIORETINFLAM.gz
H7_CHORNAS	Other specified and unspecified disorders of choroid	VII Diseases of the eye and adnexa (H7_)	95	344569	gs://finngen-public-data-r9/summary_stats/finngen_R9_H7_CHORNAS.gz	https://storage.googleapis.com/finngen-public-data-r9/summary_stats/finngen_R9_H7_CHORNAS.gz
H7_CHOROIDOTH	Other disorders of choroid	VII Diseases of the eye and adnexa (H7_)	358	344569	gs://finngen-public-data-r9/summary_stats/finngen_R9_H7_CHOROIDOTH.gz	https://storage.googleapis.com/finngen-public-data-r9/summary_stats/finngen_R9_H7_CHOROIDOTH.gz
H7_CHOROIDRETINA	Disorders of choroid and retina	VII Diseases of the eye and adnexa (H7_)	32708	344569	gs://finngen-public-data-r9/summary_stats/finngen_R9_H7_CHOROIDRETINA.gz	https://storage.googleapis.com/finngen-public-data-r9/summary_stats/finngen_R9_H7_CHOROIDRETINA.gz
H7_CHORSCAR	Chorioretinal scars	VII Diseases of the eye and adnexa (H7_)	82	344569	gs://finngen-public-data-r9/summary_stats/finngen_R9_H7_CHORSCAR.gz	https://storage.googleapis.com/finngen-public-data-r9/summary_stats/finngen_R9_H7_CHORSCAR.gz
H7_CONJUHAEMOR	conjunctival haemorrhage	VII Diseases of the eye and adnexa (H7_)	1861	345122	gs://finngen-public-data-r9/summary_stats/finngen_R9_H7_CONJUHAEMOR.gz	https://storage.googleapis.com/finngen-public-data-r9/summary_stats/finngen_R9_H7_CONJUHAEMOR.gz
H7_CONJUNAS	Other specified and unspecified disorders of conjunctiva	VII Diseases of the eye and adnexa (H7_)	219	345122	gs://finngen-public-data-r9/summary_stats/finngen_R9_H7_CONJUNAS.gz	https://storage.googleapis.com/finngen-public-data-r9/summary_stats/finngen_R9_H7_CONJUNAS.gz
H7_CONJUNCTDEGDEPOT	conjunctival degenerations and deposits	VII Diseases of the eye and adnexa (H7_)	575	345122	gs://finngen-public-data-r9/summary_stats/finngen_R9_H7_CONJUNCTDEGDEPOT.gz	https://storage.googleapis.com/finngen-public-data-r9/summary_stats/finngen_R9_H7_CONJUNCTDEGDEPOT.gz
H7_CONJUNCTIVITIS	Conjunctivitis	VII Diseases of the eye and adnexa (H7_)	28895	345122	gs://finngen-public-data-r9/summary_stats/finngen_R9_H7_CONJUNCTIVITIS.gz	https://storage.googleapis.com/finngen-public-data-r9/summary_stats/finngen_R9_H7_CONJUNCTIVITIS.gz
H7_CONJUNCTIVITISACUNONATOPIC	Conjunctivitis (acute, non atopic)	VII Diseases of the eye and adnexa (H7_)	8907	345122	gs://finngen-public-data-r9/summary_stats/finngen_R9_H7_CONJUNCTIVITISACUNONATOPIC.gz	https://storage.googleapis.com/finngen-public-data-r9/summary_stats/finngen_R9_H7_CONJUNCTIVITISACUNONATOPIC.gz
H7_CONJUNCTIVITISATOPIC	Atopic conjunctivitis	VII Diseases of the eye and adnexa (H7_)	1211	345122	gs://finngen-public-data-r9/summary_stats/finngen_R9_H7_CONJUNCTIVITISATOPIC.gz	https://storage.googleapis.com/finngen-public-data-r9/summary_stats/finngen_R9_H7_CONJUNCTIVITISATOPIC.gz
H7_CONJUNCTIVITISCHRON	Chronic conjunctivitis	VII Diseases of the eye and adnexa (H7_)	782	345122	gs://finngen-public-data-r9/summary_stats/finngen_R9_H7_CONJUNCTIVITISCHRON.gz	https://storage.googleapis.com/finngen-public-data-r9/summary_stats/finngen_R9_H7_CONJUNCTIVITISCHRON.gz
H7_CONJUVASC	Other conjunctival vascular disorders and cysts	VII Diseases of the eye and adnexa (H7_)	585	345122	gs://finngen-public-data-r9/summary_stats/finngen_R9_H7_CONJUVASC.gz	https://storage.googleapis.com/finngen-public-data-r9/summary_stats/finngen_R9_H7_CONJUVASC.gz
H7_CONVERGINSUFF	Convergence insufficiency and excess	VII Diseases of the eye and adnexa (H7_)	342	361237	gs://finngen-public-data-r9/summary_stats/finngen_R9_H7_CONVERGINSUFF.gz	https://storage.googleapis.com/finngen-public-data-r9/summary_stats/finngen_R9_H7_CONVERGINSUFF.gz
H7_CONVERSTRAB	Convergent concomitant strabismus	VII Diseases of the eye and adnexa (H7_)	1690	361237	gs://finngen-public-data-r9/summary_stats/finngen_R9_H7_CONVERSTRAB.gz	https://storage.googleapis.com/finngen-public-data-r9/summary_stats/finngen_R9_H7_CONVERSTRAB.gz
H7_CORNEALDEFORM	Keratoconus	VII Diseases of the eye and adnexa (H7_)	625	357814	gs://finngen-public-data-r9/summary_stats/finngen_R9_H7_CORNEALDEFORM.gz	https://storage.googleapis.com/finngen-public-data-r9/summary_stats/finngen_R9_H7_CORNEALDEFORM.gz
H7_CORNEALDYSTROPHY	Corneal degeneration	VII Diseases of the eye and adnexa (H7_)	297	357814	gs://finngen-public-data-r9/summary_stats/finngen_R9_H7_CORNEALDYSTROPHY.gz	https://storage.googleapis.com/finngen-public-data-r9/summary_stats/finngen_R9_H7_CORNEALDYSTROPHY.gz
H7_CORNEALNAS	Other and unspecified corneal deformities and disorders	VII Diseases of the eye and adnexa (H7_)	832	357814	gs://finngen-public-data-r9/summary_stats/finngen_R9_H7_CORNEALNAS.gz	https://storage.googleapis.com/finngen-public-data-r9/summary_stats/finngen_R9_H7_CORNEALNAS.gz
H7_CORNEALOEDEMA	Other corneal oedema	VII Diseases of the eye and adnexa (H7_)	164	357814	gs://finngen-public-data-r9/summary_stats/finngen_R9_H7_CORNEALOEDEMA.gz	https://storage.googleapis.com/finngen-public-data-r9/summary_stats/finngen_R9_H7_CORNEALOEDEMA.gz
H7_CORNEALOTH	Other disorders of cornea	VII Diseases of the eye and adnexa (H7_)	2510	357814	gs://finngen-public-data-r9/summary_stats/finngen_R9_H7_CORNEALOTH.gz	https://storage.googleapis.com/finngen-public-data-r9/summary_stats/finngen_R9_H7_CORNEALOTH.gz
H7_CORNEALSCAR	Corneal scars and opacities	VII Diseases of the eye and adnexa (H7_)	616	357814	gs://finngen-public-data-r9/summary_stats/finngen_R9_H7_CORNEALSCAR.gz	https://storage.googleapis.com/finngen-public-data-r9/summary_stats/finngen_R9_H7_CORNEALSCAR.gz
H7_CORNEAPIGMENT	Corneal pigmentations and deposits	VII Diseases of the eye and adnexa (H7_)	102	357814	gs://finngen-public-data-r9/summary_stats/finngen_R9_H7_CORNEAPIGMENT.gz	https://storage.googleapis.com/finngen-public-data-r9/summary_stats/finngen_R9_H7_CORNEAPIGMENT.gz
H7_CORNULCER	Corneal ulcer	VII Diseases of the eye and adnexa (H7_)	5476	357814	gs://finngen-public-data-r9/summary_stats/finngen_R9_H7_CORNULCER.gz	https://storage.googleapis.com/finngen-public-data-r9/summary_stats/finngen_R9_H7_CORNULCER.gz
H7_COULOURVISDEF	Colour vision deficiencies	VII Diseases of the eye and adnexa (H7_)	109	360091	gs://finngen-public-data-r9/summary_stats/finngen_R9_H7_COULOURVISDEF.gz	https://storage.googleapis.com/finngen-public-data-r9/summary_stats/finngen_R9_H7_COULOURVISDEF.gz
H7_DACRYOADENITIS	Dacryoadenitis	VII Diseases of the eye and adnexa (H7_)	198	344684	gs://finngen-public-data-r9/summary_stats/finngen_R9_H7_DACRYOADENITIS.gz	https://storage.googleapis.com/finngen-public-data-r9/summary_stats/finngen_R9_H7_DACRYOADENITIS.gz
H7_DEGENMYOPIA	Degenerative myopia	VII Diseases of the eye and adnexa (H7_)	161	361552	gs://finngen-public-data-r9/summary_stats/finngen_R9_H7_DEGENMYOPIA.gz	https://storage.googleapis.com/finngen-public-data-r9/summary_stats/finngen_R9_H7_DEGENMYOPIA.gz
H7_DIPLOPIA	Diplopia	VII Diseases of the eye and adnexa (H7_)	3700	360091	gs://finngen-public-data-r9/summary_stats/finngen_R9_H7_DIPLOPIA.gz	https://storage.googleapis.com/finngen-public-data-r9/summary_stats/finngen_R9_H7_DIPLOPIA.gz
H7_DISORDERLENSNAS	Other specified and unspecified disorders of lens	VII Diseases of the eye and adnexa (H7_)	215	312864	gs://finngen-public-data-r9/summary_stats/finngen_R9_H7_DISORDERLENSNAS.gz	https://storage.googleapis.com/finngen-public-data-r9/summary_stats/finngen_R9_H7_DISORDERLENSNAS.gz
H7_DIVERGSTRAB	Divergent concomitant strabismus	VII Diseases of the eye and adnexa (H7_)	2289	361237	gs://finngen-public-data-r9/summary_stats/finngen_R9_H7_DIVERGSTRAB.gz	https://storage.googleapis.com/finngen-public-data-r9/summary_stats/finngen_R9_H7_DIVERGSTRAB.gz
H7_ECTROPION	Ectropion of eyelid	VII Diseases of the eye and adnexa (H7_)	1059	344684	gs://finngen-public-data-r9/summary_stats/finngen_R9_H7_ECTROPION.gz	https://storage.googleapis.com/finngen-public-data-r9/summary_stats/finngen_R9_H7_ECTROPION.gz
H7_ENTROPION	Entropion and trichiasis of eyelid	VII Diseases of the eye and adnexa (H7_)	2305	344684	gs://finngen-public-data-r9/summary_stats/finngen_R9_H7_ENTROPION.gz	https://storage.googleapis.com/finngen-public-data-r9/summary_stats/finngen_R9_H7_ENTROPION.gz
H7_EPIPHORA	Epiphora	VII Diseases of the eye and adnexa (H7_)	535	344684	gs://finngen-public-data-r9/summary_stats/finngen_R9_H7_EPIPHORA.gz	https://storage.googleapis.com/finngen-public-data-r9/summary_stats/finngen_R9_H7_EPIPHORA.gz
H7_EPISCLERITIS	Episcleritis	VII Diseases of the eye and adnexa (H7_)	1392	357814	gs://finngen-public-data-r9/summary_stats/finngen_R9_H7_EPISCLERITIS.gz	https://storage.googleapis.com/finngen-public-data-r9/summary_stats/finngen_R9_H7_EPISCLERITIS.gz
H7_EXOPTHALMUS	Exophthalmic conditions	VII Diseases of the eye and adnexa (H7_)	283	344684	gs://finngen-public-data-r9/summary_stats/finngen_R9_H7_EXOPTHALMUS.gz	https://storage.googleapis.com/finngen-public-data-r9/summary_stats/finngen_R9_H7_EXOPTHALMUS.gz
H7_EYEADNEXOTH	Other specified and unspecified disorders of eye and adnexa	VII Diseases of the eye and adnexa (H7_)	1074	373254	gs://finngen-public-data-r9/summary_stats/finngen_R9_H7_EYEADNEXOTH.gz	https://storage.googleapis.com/finngen-public-data-r9/summary_stats/finngen_R9_H7_EYEADNEXOTH.gz
H7_EYELIDDIS	Other disorders of eyelid	VII Diseases of the eye and adnexa (H7_)	14347	344684	gs://finngen-public-data-r9/summary_stats/finngen_R9_H7_EYELIDDIS.gz	https://storage.googleapis.com/finngen-public-data-r9/summary_stats/finngen_R9_H7_EYELIDDIS.gz
H7_EYELIDFUNC	Other disorders affecting eyelid function	VII Diseases of the eye and adnexa (H7_)	191	344684	gs://finngen-public-data-r9/summary_stats/finngen_R9_H7_EYELIDFUNC.gz	https://storage.googleapis.com/finngen-public-data-r9/summary_stats/finngen_R9_H7_EYELIDFUNC.gz
H7_EYELIDINFLAMMATION	Other inflammation of eyelid	VII Diseases of the eye and adnexa (H7_)	3332	344684	gs://finngen-public-data-r9/summary_stats/finngen_R9_H7_EYELIDINFLAMMATION.gz	https://storage.googleapis.com/finngen-public-data-r9/summary_stats/finngen_R9_H7_EYELIDINFLAMMATION.gz
H7_EYELIDINOTH	Disorders of eyelid in diseases classified elsewhere	VII Diseases of the eye and adnexa (H7_)	890	344684	gs://finngen-public-data-r9/summary_stats/finngen_R9_H7_EYELIDINOTH.gz	https://storage.googleapis.com/finngen-public-data-r9/summary_stats/finngen_R9_H7_EYELIDINOTH.gz
H7_EYELIDNAS	Other specified and unspecified disorders of eyelid	VII Diseases of the eye and adnexa (H7_)	318	344684	gs://finngen-public-data-r9/summary_stats/finngen_R9_H7_EYELIDNAS.gz	https://storage.googleapis.com/finngen-public-data-r9/summary_stats/finngen_R9_H7_EYELIDNAS.gz
H7_EYEOTH	Other disorders of eye and adnexa	VII Diseases of the eye and adnexa (H7_)	4023	373254	gs://finngen-public-data-r9/summary_stats/finngen_R9_H7_EYEOTH.gz	https://storage.googleapis.com/finngen-public-data-r9/summary_stats/finngen_R9_H7_EYEOTH.gz
H7_GLAUCCLOSEPRIM	Primary angle-closure glaucoma	VII Diseases of the eye and adnexa (H7_)	1199	358375	gs://finngen-public-data-r9/summary_stats/finngen_R9_H7_GLAUCCLOSEPRIM.gz	https://storage.googleapis.com/finngen-public-data-r9/summary_stats/finngen_R9_H7_GLAUCCLOSEPRIM.gz
H7_GLAUCNAS	Other and unspecified glaucoma	VII Diseases of the eye and adnexa (H7_)	1638	358375	gs://finngen-public-data-r9/summary_stats/finngen_R9_H7_GLAUCNAS.gz	https://storage.googleapis.com/finngen-public-data-r9/summary_stats/finngen_R9_H7_GLAUCNAS.gz
H7_GLAUCOMA	Glaucoma	VII Diseases of the eye and adnexa (H7_)	18902	358375	gs://finngen-public-data-r9/summary_stats/finngen_R9_H7_GLAUCOMA.gz	https://storage.googleapis.com/finngen-public-data-r9/summary_stats/finngen_R9_H7_GLAUCOMA.gz
H7_GLAUCOMAMEDICATION	Use of antiglaucoma preparations and miotics	VII Diseases of the eye and adnexa (H7_)	2349	358375	gs://finngen-public-data-r9/summary_stats/finngen_R9_H7_GLAUCOMAMEDICATION.gz	https://storage.googleapis.com/finngen-public-data-r9/summary_stats/finngen_R9_H7_GLAUCOMAMEDICATION.gz
H7_GLAUCOMA_JOAG	Juvenile Open Angle Glaucoma	VII Diseases of the eye and adnexa (H7_)	151	377126	gs://finngen-public-data-r9/summary_stats/finngen_R9_H7_GLAUCOMA_JOAG.gz	https://storage.googleapis.com/finngen-public-data-r9/summary_stats/finngen_R9_H7_GLAUCOMA_JOAG.gz
H7_GLAUCOMA_NTG	Normotensive glaucoma	VII Diseases of the eye and adnexa (H7_)	2085	358375	gs://finngen-public-data-r9/summary_stats/finngen_R9_H7_GLAUCOMA_NTG.gz	https://storage.googleapis.com/finngen-public-data-r9/summary_stats/finngen_R9_H7_GLAUCOMA_NTG.gz
H7_GLAUCOMA_POAG	Primary open-angle glaucoma, strict	VII Diseases of the eye and adnexa (H7_)	7756	358375	gs://finngen-public-data-r9/summary_stats/finngen_R9_H7_GLAUCOMA_POAG.gz	https://storage.googleapis.com/finngen-public-data-r9/summary_stats/finngen_R9_H7_GLAUCOMA_POAG.gz
H7_GLAUCOMA_XFG	Glaucoma, exfoliation	VII Diseases of the eye and adnexa (H7_)	3125	358375	gs://finngen-public-data-r9/summary_stats/finngen_R9_H7_GLAUCOMA_XFG.gz	https://storage.googleapis.com/finngen-public-data-r9/summary_stats/finngen_R9_H7_GLAUCOMA_XFG.gz
H7_GLAUCSECINFLAM	Glaucoma secondary to eye inflammation	VII Diseases of the eye and adnexa (H7_)	211	358375	gs://finngen-public-data-r9/summary_stats/finngen_R9_H7_GLAUCSECINFLAM.gz	https://storage.googleapis.com/finngen-public-data-r9/summary_stats/finngen_R9_H7_GLAUCSECINFLAM.gz
H7_GLAUCSECTRAUMA	Glaucoma secondary to eye trauma	VII Diseases of the eye and adnexa (H7_)	166	358375	gs://finngen-public-data-r9/summary_stats/finngen_R9_H7_GLAUCSECTRAUMA.gz	https://storage.googleapis.com/finngen-public-data-r9/summary_stats/finngen_R9_H7_GLAUCSECTRAUMA.gz
H7_GLAUCSUSP	Glaucoma suspect	VII Diseases of the eye and adnexa (H7_)	10758	358375	gs://finngen-public-data-r9/summary_stats/finngen_R9_H7_GLAUCSUSP.gz	https://storage.googleapis.com/finngen-public-data-r9/summary_stats/finngen_R9_H7_GLAUCSUSP.gz
H7_GLOBE	Disorders of globe	VII Diseases of the eye and adnexa (H7_)	651	361552	gs://finngen-public-data-r9/summary_stats/finngen_R9_H7_GLOBE.gz	https://storage.googleapis.com/finngen-public-data-r9/summary_stats/finngen_R9_H7_GLOBE.gz
H7_GLOBEDEGENERATED	Degenerative conditions of globe	VII Diseases of the eye and adnexa (H7_)	151	361552	gs://finngen-public-data-r9/summary_stats/finngen_R9_H7_GLOBEDEGENERATED.gz	https://storage.googleapis.com/finngen-public-data-r9/summary_stats/finngen_R9_H7_GLOBEDEGENERATED.gz
H7_HEREDRETINADYST	Hereditary retinal dystrophy	VII Diseases of the eye and adnexa (H7_)	380	344569	gs://finngen-public-data-r9/summary_stats/finngen_R9_H7_HEREDRETINADYST.gz	https://storage.googleapis.com/finngen-public-data-r9/summary_stats/finngen_R9_H7_HEREDRETINADYST.gz
H7_HERPESKERATITIS	Herpesviral keratitis and keratoconjunctivitis	VII Diseases of the eye and adnexa (H7_)	1145	357814	gs://finngen-public-data-r9/summary_stats/finngen_R9_H7_HERPESKERATITIS.gz	https://storage.googleapis.com/finngen-public-data-r9/summary_stats/finngen_R9_H7_HERPESKERATITIS.gz
H7_HETEROPHORIA	Heterophoria	VII Diseases of the eye and adnexa (H7_)	2233	361237	gs://finngen-public-data-r9/summary_stats/finngen_R9_H7_HETEROPHORIA.gz	https://storage.googleapis.com/finngen-public-data-r9/summary_stats/finngen_R9_H7_HETEROPHORIA.gz
H7_HORDEOLUM	Hordeolum and other deep inflammation of eyelid	VII Diseases of the eye and adnexa (H7_)	1320	344684	gs://finngen-public-data-r9/summary_stats/finngen_R9_H7_HORDEOLUM.gz	https://storage.googleapis.com/finngen-public-data-r9/summary_stats/finngen_R9_H7_HORDEOLUM.gz
H7_HYPERMETRO	Hypermetropia	VII Diseases of the eye and adnexa (H7_)	1734	361237	gs://finngen-public-data-r9/summary_stats/finngen_R9_H7_HYPERMETRO.gz	https://storage.googleapis.com/finngen-public-data-r9/summary_stats/finngen_R9_H7_HYPERMETRO.gz
H7_INTERHETEROTRO	Intermittent heterotropia	VII Diseases of the eye and adnexa (H7_)	1617	361237	gs://finngen-public-data-r9/summary_stats/finngen_R9_H7_INTERHETEROTRO.gz	https://storage.googleapis.com/finngen-public-data-r9/summary_stats/finngen_R9_H7_INTERHETEROTRO.gz
H7_INTERNUCOPHTHALMOPLEGIA	Internuclear ophthalmoplegia	VII Diseases of the eye and adnexa (H7_)	93	361237	gs://finngen-public-data-r9/summary_stats/finngen_R9_H7_INTERNUCOPHTHALMOPLEGIA.gz	https://storage.googleapis.com/finngen-public-data-r9/summary_stats/finngen_R9_H7_INTERNUCOPHTHALMOPLEGIA.gz
H7_IRIDOACUTE	Acute and subacute iridocyclitis	VII Diseases of the eye and adnexa (H7_)	6166	357814	gs://finngen-public-data-r9/summary_stats/finngen_R9_H7_IRIDOACUTE.gz	https://storage.googleapis.com/finngen-public-data-r9/summary_stats/finngen_R9_H7_IRIDOACUTE.gz
H7_IRIDOCHRONIC	Chronic iridocyclitis	VII Diseases of the eye and adnexa (H7_)	1401	357814	gs://finngen-public-data-r9/summary_stats/finngen_R9_H7_IRIDOCHRONIC.gz	https://storage.googleapis.com/finngen-public-data-r9/summary_stats/finngen_R9_H7_IRIDOCHRONIC.gz
H7_IRIDOCYCLITIS	Iridocyclitis	VII Diseases of the eye and adnexa (H7_)	7306	357814	gs://finngen-public-data-r9/summary_stats/finngen_R9_H7_IRIDOCYCLITIS.gz	https://storage.googleapis.com/finngen-public-data-r9/summary_stats/finngen_R9_H7_IRIDOCYCLITIS.gz
H7_IRIDOCYCLITISINOTH	Iridocyclitis in diseases classified elsewhere	VII Diseases of the eye and adnexa (H7_)	422	357814	gs://finngen-public-data-r9/summary_stats/finngen_R9_H7_IRIDOCYCLITISINOTH.gz	https://storage.googleapis.com/finngen-public-data-r9/summary_stats/finngen_R9_H7_IRIDOCYCLITISINOTH.gz
H7_IRIDOCYC_ANTER	Anterior Iridocyclitis	VII Diseases of the eye and adnexa (H7_)	6536	370741	gs://finngen-public-data-r9/summary_stats/finngen_R9_H7_IRIDOCYC_ANTER.gz	https://storage.googleapis.com/finngen-public-data-r9/summary_stats/finngen_R9_H7_IRIDOCYC_ANTER.gz
H7_IRIDONAS	Other and unspecified iridocyclitis	VII Diseases of the eye and adnexa (H7_)	1069	357814	gs://finngen-public-data-r9/summary_stats/finngen_R9_H7_IRIDONAS.gz	https://storage.googleapis.com/finngen-public-data-r9/summary_stats/finngen_R9_H7_IRIDONAS.gz
H7_IRISCILIARYNAS	Other specified and unspecified disorders of iris and ciliary body	VII Diseases of the eye and adnexa (H7_)	99	357814	gs://finngen-public-data-r9/summary_stats/finngen_R9_H7_IRISCILIARYNAS.gz	https://storage.googleapis.com/finngen-public-data-r9/summary_stats/finngen_R9_H7_IRISCILIARYNAS.gz
H7_KERATITIS	Keratitis	VII Diseases of the eye and adnexa (H7_)	11611	357814	gs://finngen-public-data-r9/summary_stats/finngen_R9_H7_KERATITIS.gz	https://storage.googleapis.com/finngen-public-data-r9/summary_stats/finngen_R9_H7_KERATITIS.gz
H7_KERATITISINOTH	Keratitis and keratoconjunctivitis in other diseases classified elsewhere	VII Diseases of the eye and adnexa (H7_)	967	357814	gs://finngen-public-data-r9/summary_stats/finngen_R9_H7_KERATITISINOTH.gz	https://storage.googleapis.com/finngen-public-data-r9/summary_stats/finngen_R9_H7_KERATITISINOTH.gz
H7_KERATITISOTH	Other keratitis	VII Diseases of the eye and adnexa (H7_)	3169	357814	gs://finngen-public-data-r9/summary_stats/finngen_R9_H7_KERATITISOTH.gz	https://storage.googleapis.com/finngen-public-data-r9/summary_stats/finngen_R9_H7_KERATITISOTH.gz
H7_KERATOCONUS	Hereditary corneal dystrophies	VII Diseases of the eye and adnexa (H7_)	725	357814	gs://finngen-public-data-r9/summary_stats/finngen_R9_H7_KERATOCONUS.gz	https://storage.googleapis.com/finngen-public-data-r9/summary_stats/finngen_R9_H7_KERATOCONUS.gz
H7_LACRIMALSYSTEM	Disorders of lacrimal system	VII Diseases of the eye and adnexa (H7_)	13326	344684	gs://finngen-public-data-r9/summary_stats/finngen_R9_H7_LACRIMALSYSTEM.gz	https://storage.googleapis.com/finngen-public-data-r9/summary_stats/finngen_R9_H7_LACRIMALSYSTEM.gz
H7_LACRIMINFLAMACU	Inflammation of lacrimal passages (acute and unspecified)	VII Diseases of the eye and adnexa (H7_)	435	344684	gs://finngen-public-data-r9/summary_stats/finngen_R9_H7_LACRIMINFLAMACU.gz	https://storage.googleapis.com/finngen-public-data-r9/summary_stats/finngen_R9_H7_LACRIMINFLAMACU.gz
H7_LACRIMINFLAMCHRON	Inflammation of lacrimal passages (chronic)	VII Diseases of the eye and adnexa (H7_)	434	344684	gs://finngen-public-data-r9/summary_stats/finngen_R9_H7_LACRIMINFLAMCHRON.gz	https://storage.googleapis.com/finngen-public-data-r9/summary_stats/finngen_R9_H7_LACRIMINFLAMCHRON.gz
H7_LAGOPHTALMOS	Lagophthalmos	VII Diseases of the eye and adnexa (H7_)	281	344684	gs://finngen-public-data-r9/summary_stats/finngen_R9_H7_LAGOPHTALMOS.gz	https://storage.googleapis.com/finngen-public-data-r9/summary_stats/finngen_R9_H7_LAGOPHTALMOS.gz
H7_LENSDISLOCATIO	Dislocation of lens	VII Diseases of the eye and adnexa (H7_)	417	312864	gs://finngen-public-data-r9/summary_stats/finngen_R9_H7_LENSDISLOCATIO.gz	https://storage.googleapis.com/finngen-public-data-r9/summary_stats/finngen_R9_H7_LENSDISLOCATIO.gz
H7_LIDLACRIMALORBIT	Disorders of eyelid, lacrimal system and orbit	VII Diseases of the eye and adnexa (H7_)	32593	344684	gs://finngen-public-data-r9/summary_stats/finngen_R9_H7_LIDLACRIMALORBIT.gz	https://storage.googleapis.com/finngen-public-data-r9/summary_stats/finngen_R9_H7_LIDLACRIMALORBIT.gz
H7_MACULADEGEN	Degeneration of macula and posterior pole	VII Diseases of the eye and adnexa (H7_)	15137	344569	gs://finngen-public-data-r9/summary_stats/finngen_R9_H7_MACULADEGEN.gz	https://storage.googleapis.com/finngen-public-data-r9/summary_stats/finngen_R9_H7_MACULADEGEN.gz
H7_MILDVISIMPBINOC	Mild or no visual impairment, binocular	VII Diseases of the eye and adnexa (H7_)	120	360091	gs://finngen-public-data-r9/summary_stats/finngen_R9_H7_MILDVISIMPBINOC.gz	https://storage.googleapis.com/finngen-public-data-r9/summary_stats/finngen_R9_H7_MILDVISIMPBINOC.gz
H7_MODVISIMPBINOC	Moderate visual impairment, binocular	VII Diseases of the eye and adnexa (H7_)	840	360091	gs://finngen-public-data-r9/summary_stats/finngen_R9_H7_MODVISIMPBINOC.gz	https://storage.googleapis.com/finngen-public-data-r9/summary_stats/finngen_R9_H7_MODVISIMPBINOC.gz
H7_MODVISIMPMONOC	Moderate visual impairment, monocular	VII Diseases of the eye and adnexa (H7_)	98	360091	gs://finngen-public-data-r9/summary_stats/finngen_R9_H7_MODVISIMPMONOC.gz	https://storage.googleapis.com/finngen-public-data-r9/summary_stats/finngen_R9_H7_MODVISIMPMONOC.gz
H7_MYOPIA	Myopia	VII Diseases of the eye and adnexa (H7_)	3534	361237	gs://finngen-public-data-r9/summary_stats/finngen_R9_H7_MYOPIA.gz	https://storage.googleapis.com/finngen-public-data-r9/summary_stats/finngen_R9_H7_MYOPIA.gz
H7_NYSTAGMUS	Nystagmus and other irregular eye movements	VII Diseases of the eye and adnexa (H7_)	346	373254	gs://finngen-public-data-r9/summary_stats/finngen_R9_H7_NYSTAGMUS.gz	https://storage.googleapis.com/finngen-public-data-r9/summary_stats/finngen_R9_H7_NYSTAGMUS.gz
H7_OCUMUSCLE	Disorders of ocular muscles, binocular movement, accommodation and refraction	VII Diseases of the eye and adnexa (H7_)	16040	361237	gs://finngen-public-data-r9/summary_stats/finngen_R9_H7_OCUMUSCLE.gz	https://storage.googleapis.com/finngen-public-data-r9/summary_stats/finngen_R9_H7_OCUMUSCLE.gz
H7_OCUPAIN	Ocular pain	VII Diseases of the eye and adnexa (H7_)	2121	373254	gs://finngen-public-data-r9/summary_stats/finngen_R9_H7_OCUPAIN.gz	https://storage.googleapis.com/finngen-public-data-r9/summary_stats/finngen_R9_H7_OCUPAIN.gz
H7_OPTATROPHY	Optic atrophy	VII Diseases of the eye and adnexa (H7_)	430	374574	gs://finngen-public-data-r9/summary_stats/finngen_R9_H7_OPTATROPHY.gz	https://storage.googleapis.com/finngen-public-data-r9/summary_stats/finngen_R9_H7_OPTATROPHY.gz
H7_OPTICDISCOTH	Other disorders of optic disc	VII Diseases of the eye and adnexa (H7_)	292	374574	gs://finngen-public-data-r9/summary_stats/finngen_R9_H7_OPTICDISCOTH.gz	https://storage.googleapis.com/finngen-public-data-r9/summary_stats/finngen_R9_H7_OPTICDISCOTH.gz
H7_OPTNERVE	Disorders of optic nerve and visual pathways	VII Diseases of the eye and adnexa (H7_)	2703	374574	gs://finngen-public-data-r9/summary_stats/finngen_R9_H7_OPTNERVE.gz	https://storage.googleapis.com/finngen-public-data-r9/summary_stats/finngen_R9_H7_OPTNERVE.gz
H7_OPTNERVNAS	Disorders of optic nerve, not elsewhere classified	VII Diseases of the eye and adnexa (H7_)	504	374574	gs://finngen-public-data-r9/summary_stats/finngen_R9_H7_OPTNERVNAS.gz	https://storage.googleapis.com/finngen-public-data-r9/summary_stats/finngen_R9_H7_OPTNERVNAS.gz
H7_OPTNEURITIS	Optic neuritis	VII Diseases of the eye and adnexa (H7_)	1202	374574	gs://finngen-public-data-r9/summary_stats/finngen_R9_H7_OPTNEURITIS.gz	https://storage.googleapis.com/finngen-public-data-r9/summary_stats/finngen_R9_H7_OPTNEURITIS.gz
H7_OPTNEUROTH	Other disorders of optic [2nd] nerve and visual pathways	VII Diseases of the eye and adnexa (H7_)	1631	374574	gs://finngen-public-data-r9/summary_stats/finngen_R9_H7_OPTNEUROTH.gz	https://storage.googleapis.com/finngen-public-data-r9/summary_stats/finngen_R9_H7_OPTNEUROTH.gz
H7_ORBIT	Disorders of orbit	VII Diseases of the eye and adnexa (H7_)	1199	344684	gs://finngen-public-data-r9/summary_stats/finngen_R9_H7_ORBIT.gz	https://storage.googleapis.com/finngen-public-data-r9/summary_stats/finngen_R9_H7_ORBIT.gz
H7_ORBITINFLAMACU	Acute inflammation of orbit	VII Diseases of the eye and adnexa (H7_)	167	344684	gs://finngen-public-data-r9/summary_stats/finngen_R9_H7_ORBITINFLAMACU.gz	https://storage.googleapis.com/finngen-public-data-r9/summary_stats/finngen_R9_H7_ORBITINFLAMACU.gz
H7_ORBITNAS	Other and unspecified disorders of orbit	VII Diseases of the eye and adnexa (H7_)	117	344684	gs://finngen-public-data-r9/summary_stats/finngen_R9_H7_ORBITNAS.gz	https://storage.googleapis.com/finngen-public-data-r9/summary_stats/finngen_R9_H7_ORBITNAS.gz
H7_OTHENDOPHTHALMITIS	Other endophthalmitis	VII Diseases of the eye and adnexa (H7_)	136	361552	gs://finngen-public-data-r9/summary_stats/finngen_R9_H7_OTHENDOPHTHALMITIS.gz	https://storage.googleapis.com/finngen-public-data-r9/summary_stats/finngen_R9_H7_OTHENDOPHTHALMITIS.gz
H7_OTHERCONJ	Other disorders of conjunctiva	VII Diseases of the eye and adnexa (H7_)	3927	345122	gs://finngen-public-data-r9/summary_stats/finngen_R9_H7_OTHERCONJ.gz	https://storage.googleapis.com/finngen-public-data-r9/summary_stats/finngen_R9_H7_OTHERCONJ.gz
H7_OTHIRISCILIARY	Other disorders of iris and ciliary body	VII Diseases of the eye and adnexa (H7_)	670	357814	gs://finngen-public-data-r9/summary_stats/finngen_R9_H7_OTHIRISCILIARY.gz	https://storage.googleapis.com/finngen-public-data-r9/summary_stats/finngen_R9_H7_OTHIRISCILIARY.gz
H7_OTHRETARTOCC	Other retinal artery occlusion	VII Diseases of the eye and adnexa (H7_)	569	344569	gs://finngen-public-data-r9/summary_stats/finngen_R9_H7_OTHRETARTOCC.gz	https://storage.googleapis.com/finngen-public-data-r9/summary_stats/finngen_R9_H7_OTHRETARTOCC.gz
H7_PAPILLOEDEMA	Papilloedema, unspecified	VII Diseases of the eye and adnexa (H7_)	545	374574	gs://finngen-public-data-r9/summary_stats/finngen_R9_H7_PAPILLOEDEMA.gz	https://storage.googleapis.com/finngen-public-data-r9/summary_stats/finngen_R9_H7_PAPILLOEDEMA.gz
H7_PARASTRA3	Third [oculomotor] nerve palsy	VII Diseases of the eye and adnexa (H7_)	460	361237	gs://finngen-public-data-r9/summary_stats/finngen_R9_H7_PARASTRA3.gz	https://storage.googleapis.com/finngen-public-data-r9/summary_stats/finngen_R9_H7_PARASTRA3.gz
H7_PARASTRA4	Fourth [trochlear] nerve palsy	VII Diseases of the eye and adnexa (H7_)	571	361237	gs://finngen-public-data-r9/summary_stats/finngen_R9_H7_PARASTRA4.gz	https://storage.googleapis.com/finngen-public-data-r9/summary_stats/finngen_R9_H7_PARASTRA4.gz
H7_PARASTRA6	Sixth [abducent] nerve palsy	VII Diseases of the eye and adnexa (H7_)	810	361237	gs://finngen-public-data-r9/summary_stats/finngen_R9_H7_PARASTRA6.gz	https://storage.googleapis.com/finngen-public-data-r9/summary_stats/finngen_R9_H7_PARASTRA6.gz
H7_PARASTRAB	Paralytic strabismus	VII Diseases of the eye and adnexa (H7_)	1905	361237	gs://finngen-public-data-r9/summary_stats/finngen_R9_H7_PARASTRAB.gz	https://storage.googleapis.com/finngen-public-data-r9/summary_stats/finngen_R9_H7_PARASTRAB.gz
H7_PARASTRANAS	Other or unspecified paralytic strabismus	VII Diseases of the eye and adnexa (H7_)	177	361237	gs://finngen-public-data-r9/summary_stats/finngen_R9_H7_PARASTRANAS.gz	https://storage.googleapis.com/finngen-public-data-r9/summary_stats/finngen_R9_H7_PARASTRANAS.gz
H7_PERIPHRETINADEGEN	Peripheral retinal degeneration	VII Diseases of the eye and adnexa (H7_)	810	344569	gs://finngen-public-data-r9/summary_stats/finngen_R9_H7_PERIPHRETINADEGEN.gz	https://storage.googleapis.com/finngen-public-data-r9/summary_stats/finngen_R9_H7_PERIPHRETINADEGEN.gz
H7_PRESBYOPIA	Presbyopia	VII Diseases of the eye and adnexa (H7_)	1327	361237	gs://finngen-public-data-r9/summary_stats/finngen_R9_H7_PRESBYOPIA.gz	https://storage.googleapis.com/finngen-public-data-r9/summary_stats/finngen_R9_H7_PRESBYOPIA.gz
H7_PROLIFRETINOPATHOTH	Other proliferative retinopathy	VII Diseases of the eye and adnexa (H7_)	122	344569	gs://finngen-public-data-r9/summary_stats/finngen_R9_H7_PROLIFRETINOPATHOTH.gz	https://storage.googleapis.com/finngen-public-data-r9/summary_stats/finngen_R9_H7_PROLIFRETINOPATHOTH.gz
H7_PTERYGIUM	Pterygium	VII Diseases of the eye and adnexa (H7_)	718	345122	gs://finngen-public-data-r9/summary_stats/finngen_R9_H7_PTERYGIUM.gz	https://storage.googleapis.com/finngen-public-data-r9/summary_stats/finngen_R9_H7_PTERYGIUM.gz
H7_PTOSIS	Ptosis of eyelid	VII Diseases of the eye and adnexa (H7_)	2807	344684	gs://finngen-public-data-r9/summary_stats/finngen_R9_H7_PTOSIS.gz	https://storage.googleapis.com/finngen-public-data-r9/summary_stats/finngen_R9_H7_PTOSIS.gz
H7_PURENDOPHTHALMITIS	Purulent endophthalmitis	VII Diseases of the eye and adnexa (H7_)	140	361552	gs://finngen-public-data-r9/summary_stats/finngen_R9_H7_PURENDOPHTHALMITIS.gz	https://storage.googleapis.com/finngen-public-data-r9/summary_stats/finngen_R9_H7_PURENDOPHTHALMITIS.gz
H7_REFRAACCOMMODIS	Disorders of refraction and accommodation	VII Diseases of the eye and adnexa (H7_)	7737	361237	gs://finngen-public-data-r9/summary_stats/finngen_R9_H7_REFRAACCOMMODIS.gz	https://storage.googleapis.com/finngen-public-data-r9/summary_stats/finngen_R9_H7_REFRAACCOMMODIS.gz
H7_RETINAHAEMORR	Retinal haemorrhage	VII Diseases of the eye and adnexa (H7_)	569	344569	gs://finngen-public-data-r9/summary_stats/finngen_R9_H7_RETINAHAEMORR.gz	https://storage.googleapis.com/finngen-public-data-r9/summary_stats/finngen_R9_H7_RETINAHAEMORR.gz
H7_RETINALBREAK	Retinal breaks without detachment	VII Diseases of the eye and adnexa (H7_)	4390	344569	gs://finngen-public-data-r9/summary_stats/finngen_R9_H7_RETINALBREAK.gz	https://storage.googleapis.com/finngen-public-data-r9/summary_stats/finngen_R9_H7_RETINALBREAK.gz
H7_RETINALDETACH	Retinal detachments and breaks	VII Diseases of the eye and adnexa (H7_)	11230	344569	gs://finngen-public-data-r9/summary_stats/finngen_R9_H7_RETINALDETACH.gz	https://storage.googleapis.com/finngen-public-data-r9/summary_stats/finngen_R9_H7_RETINALDETACH.gz
H7_RETINALDETACHBREAK	Retinal detachment with retinal break	VII Diseases of the eye and adnexa (H7_)	3712	344569	gs://finngen-public-data-r9/summary_stats/finngen_R9_H7_RETINALDETACHBREAK.gz	https://storage.googleapis.com/finngen-public-data-r9/summary_stats/finngen_R9_H7_RETINALDETACHBREAK.gz
H7_RETINALDETACHOTH	Other, unspecified and serous retinal detachments	VII Diseases of the eye and adnexa (H7_)	765	344569	gs://finngen-public-data-r9/summary_stats/finngen_R9_H7_RETINALDETACHOTH.gz	https://storage.googleapis.com/finngen-public-data-r9/summary_stats/finngen_R9_H7_RETINALDETACHOTH.gz
H7_RETINALDETACHTRACTION	Traction detachment of retina	VII Diseases of the eye and adnexa (H7_)	223	344569	gs://finngen-public-data-r9/summary_stats/finngen_R9_H7_RETINALDETACHTRACTION.gz	https://storage.googleapis.com/finngen-public-data-r9/summary_stats/finngen_R9_H7_RETINALDETACHTRACTION.gz
H7_RETINALDISOTH	Other retinal disorders	VII Diseases of the eye and adnexa (H7_)	23610	344569	gs://finngen-public-data-r9/summary_stats/finngen_R9_H7_RETINALDISOTH.gz	https://storage.googleapis.com/finngen-public-data-r9/summary_stats/finngen_R9_H7_RETINALDISOTH.gz
H7_RETINANAS	Other specified and unspecified retinal disorders	VII Diseases of the eye and adnexa (H7_)	847	344569	gs://finngen-public-data-r9/summary_stats/finngen_R9_H7_RETINANAS.gz	https://storage.googleapis.com/finngen-public-data-r9/summary_stats/finngen_R9_H7_RETINANAS.gz
H7_RETINASEPAR	Separation of retinal layers (serosa)	VII Diseases of the eye and adnexa (H7_)	1068	344569	gs://finngen-public-data-r9/summary_stats/finngen_R9_H7_RETINASEPAR.gz	https://storage.googleapis.com/finngen-public-data-r9/summary_stats/finngen_R9_H7_RETINASEPAR.gz
H7_RETINAVASC	Retinal vascular disorders	VII Diseases of the eye and adnexa (H7_)	3447	344569	gs://finngen-public-data-r9/summary_stats/finngen_R9_H7_RETINAVASC.gz	https://storage.googleapis.com/finngen-public-data-r9/summary_stats/finngen_R9_H7_RETINAVASC.gz
H7_RETINOCHISISCYST	Retinoschisis and retinal cysts	VII Diseases of the eye and adnexa (H7_)	579	344569	gs://finngen-public-data-r9/summary_stats/finngen_R9_H7_RETINOCHISISCYST.gz	https://storage.googleapis.com/finngen-public-data-r9/summary_stats/finngen_R9_H7_RETINOCHISISCYST.gz
H7_RETINOPATHYDIAB	Diabetic retinopathy	VII Diseases of the eye and adnexa (H7_)	6818	344569	gs://finngen-public-data-r9/summary_stats/finngen_R9_H7_RETINOPATHYDIAB.gz	https://storage.googleapis.com/finngen-public-data-r9/summary_stats/finngen_R9_H7_RETINOPATHYDIAB.gz
H7_RETINOPATHYDIAB_BKG	Diabetic background retinopathy	VII Diseases of the eye and adnexa (H7_)	4011	344569	gs://finngen-public-data-r9/summary_stats/finngen_R9_H7_RETINOPATHYDIAB_BKG.gz	https://storage.googleapis.com/finngen-public-data-r9/summary_stats/finngen_R9_H7_RETINOPATHYDIAB_BKG.gz
H7_RETINOPATHYDIAB_BKG_SEVERE	Severe diabetic background retinopathy	VII Diseases of the eye and adnexa (H7_)	816	344569	gs://finngen-public-data-r9/summary_stats/finngen_R9_H7_RETINOPATHYDIAB_BKG_SEVERE.gz	https://storage.googleapis.com/finngen-public-data-r9/summary_stats/finngen_R9_H7_RETINOPATHYDIAB_BKG_SEVERE.gz
H7_RETINOPATHYDIAB_NAS	Other diabetic retinopathy	VII Diseases of the eye and adnexa (H7_)	1912	344569	gs://finngen-public-data-r9/summary_stats/finngen_R9_H7_RETINOPATHYDIAB_NAS.gz	https://storage.googleapis.com/finngen-public-data-r9/summary_stats/finngen_R9_H7_RETINOPATHYDIAB_NAS.gz
H7_RETINOPATHYDIAB_PROLIF	Proliferative diabetic retinopathy	VII Diseases of the eye and adnexa (H7_)	2468	344569	gs://finngen-public-data-r9/summary_stats/finngen_R9_H7_RETINOPATHYDIAB_PROLIF.gz	https://storage.googleapis.com/finngen-public-data-r9/summary_stats/finngen_R9_H7_RETINOPATHYDIAB_PROLIF.gz
H7_RETINOPATPREMAT	Retinopathy of prematurity	VII Diseases of the eye and adnexa (H7_)	87	344569	gs://finngen-public-data-r9/summary_stats/finngen_R9_H7_RETINOPATPREMAT.gz	https://storage.googleapis.com/finngen-public-data-r9/summary_stats/finngen_R9_H7_RETINOPATPREMAT.gz
H7_RETIVASCOCCLUSION	Retinal vascular occlusion	VII Diseases of the eye and adnexa (H7_)	3342	344569	gs://finngen-public-data-r9/summary_stats/finngen_R9_H7_RETIVASCOCCLUSION.gz	https://storage.googleapis.com/finngen-public-data-r9/summary_stats/finngen_R9_H7_RETIVASCOCCLUSION.gz
H7_RETROBULBNEURINOTH	Retrobulbar neuritis in diseases classified elsewhere	VII Diseases of the eye and adnexa (H7_)	95	374574	gs://finngen-public-data-r9/summary_stats/finngen_R9_H7_RETROBULBNEURINOTH.gz	https://storage.googleapis.com/finngen-public-data-r9/summary_stats/finngen_R9_H7_RETROBULBNEURINOTH.gz
H7_SCLERACORNEA	Disorders of sclera, cornea, iris and ciliary body	VII Diseases of the eye and adnexa (H7_)	19463	357814	gs://finngen-public-data-r9/summary_stats/finngen_R9_H7_SCLERACORNEA.gz	https://storage.googleapis.com/finngen-public-data-r9/summary_stats/finngen_R9_H7_SCLERACORNEA.gz
H7_SCLERITIS	Scleritis	VII Diseases of the eye and adnexa (H7_)	290	357814	gs://finngen-public-data-r9/summary_stats/finngen_R9_H7_SCLERITIS.gz	https://storage.googleapis.com/finngen-public-data-r9/summary_stats/finngen_R9_H7_SCLERITIS.gz
H7_SEVVISIMPBINOC	Severe visual impairment, binocular	VII Diseases of the eye and adnexa (H7_)	122	360091	gs://finngen-public-data-r9/summary_stats/finngen_R9_H7_SEVVISIMPBINOC.gz	https://storage.googleapis.com/finngen-public-data-r9/summary_stats/finngen_R9_H7_SEVVISIMPBINOC.gz
H7_SEVVISIMPMONOC	Severe visual impairment, monocular	VII Diseases of the eye and adnexa (H7_)	180	360091	gs://finngen-public-data-r9/summary_stats/finngen_R9_H7_SEVVISIMPMONOC.gz	https://storage.googleapis.com/finngen-public-data-r9/summary_stats/finngen_R9_H7_SEVVISIMPMONOC.gz
H7_STENOLACRI	Stenosis and insufficiency of lacrimal passages	VII Diseases of the eye and adnexa (H7_)	2653	344684	gs://finngen-public-data-r9/summary_stats/finngen_R9_H7_STENOLACRI.gz	https://storage.googleapis.com/finngen-public-data-r9/summary_stats/finngen_R9_H7_STENOLACRI.gz
H7_STRABNAS	Other specified and unspecified strabismus	VII Diseases of the eye and adnexa (H7_)	275	361237	gs://finngen-public-data-r9/summary_stats/finngen_R9_H7_STRABNAS.gz	https://storage.googleapis.com/finngen-public-data-r9/summary_stats/finngen_R9_H7_STRABNAS.gz
H7_STRABOTH	Other strabismus	VII Diseases of the eye and adnexa (H7_)	7179	361237	gs://finngen-public-data-r9/summary_stats/finngen_R9_H7_STRABOTH.gz	https://storage.googleapis.com/finngen-public-data-r9/summary_stats/finngen_R9_H7_STRABOTH.gz
H7_VASCCILIARY	Hyphaema and other vascular disorders of iris and ciliary body	VII Diseases of the eye and adnexa (H7_)	467	357814	gs://finngen-public-data-r9/summary_stats/finngen_R9_H7_VASCCILIARY.gz	https://storage.googleapis.com/finngen-public-data-r9/summary_stats/finngen_R9_H7_VASCCILIARY.gz
H7_VERTISTRAB	Vertical strabismus	VII Diseases of the eye and adnexa (H7_)	873	361237	gs://finngen-public-data-r9/summary_stats/finngen_R9_H7_VERTISTRAB.gz	https://storage.googleapis.com/finngen-public-data-r9/summary_stats/finngen_R9_H7_VERTISTRAB.gz
H7_VISDISTNAS	Other and unspecified visual disturbances	VII Diseases of the eye and adnexa (H7_)	2382	360091	gs://finngen-public-data-r9/summary_stats/finngen_R9_H7_VISDISTNAS.gz	https://storage.googleapis.com/finngen-public-data-r9/summary_stats/finngen_R9_H7_VISDISTNAS.gz
H7_VISFIELDDEF	Visual field defects	VII Diseases of the eye and adnexa (H7_)	2373	360091	gs://finngen-public-data-r9/summary_stats/finngen_R9_H7_VISFIELDDEF.gz	https://storage.googleapis.com/finngen-public-data-r9/summary_stats/finngen_R9_H7_VISFIELDDEF.gz
H7_VISIMPBILATERAL	Blindness or visual impairment, binocular	VII Diseases of the eye and adnexa (H7_)	117	360091	gs://finngen-public-data-r9/summary_stats/finngen_R9_H7_VISIMPBILATERAL.gz	https://storage.googleapis.com/finngen-public-data-r9/summary_stats/finngen_R9_H7_VISIMPBILATERAL.gz
H7_VISUDISTURB	Visual disturbances	VII Diseases of the eye and adnexa (H7_)	15707	360091	gs://finngen-public-data-r9/summary_stats/finngen_R9_H7_VISUDISTURB.gz	https://storage.googleapis.com/finngen-public-data-r9/summary_stats/finngen_R9_H7_VISUDISTURB.gz
H7_VISUDISTURBSUB	Subjective visual disturbances	VII Diseases of the eye and adnexa (H7_)	7313	360091	gs://finngen-public-data-r9/summary_stats/finngen_R9_H7_VISUDISTURBSUB.gz	https://storage.googleapis.com/finngen-public-data-r9/summary_stats/finngen_R9_H7_VISUDISTURBSUB.gz
H7_VITRBODYGLOBE	Disorders of vitreous body	VII Diseases of the eye and adnexa (H7_)	15177	361552	gs://finngen-public-data-r9/summary_stats/finngen_R9_H7_VITRBODYGLOBE.gz	https://storage.googleapis.com/finngen-public-data-r9/summary_stats/finngen_R9_H7_VITRBODYGLOBE.gz
H7_VITRCRYSTAL	Crystalline deposits in vitreous body	VII Diseases of the eye and adnexa (H7_)	202	361552	gs://finngen-public-data-r9/summary_stats/finngen_R9_H7_VITRCRYSTAL.gz	https://storage.googleapis.com/finngen-public-data-r9/summary_stats/finngen_R9_H7_VITRCRYSTAL.gz
H7_VITROPACIT	Other vitreous opacities	VII Diseases of the eye and adnexa (H7_)	993	361552	gs://finngen-public-data-r9/summary_stats/finngen_R9_H7_VITROPACIT.gz	https://storage.googleapis.com/finngen-public-data-r9/summary_stats/finngen_R9_H7_VITROPACIT.gz
H7_VITROTH	Other and unspecified disorders of vitreous body	VII Diseases of the eye and adnexa (H7_)	12004	361552	gs://finngen-public-data-r9/summary_stats/finngen_R9_H7_VITROTH.gz	https://storage.googleapis.com/finngen-public-data-r9/summary_stats/finngen_R9_H7_VITROTH.gz
H7_XANTHELASMA	Xanthelasma of eyelid	VII Diseases of the eye and adnexa (H7_)	228	344684	gs://finngen-public-data-r9/summary_stats/finngen_R9_H7_XANTHELASMA.gz	https://storage.googleapis.com/finngen-public-data-r9/summary_stats/finngen_R9_H7_XANTHELASMA.gz
H8_ABNAUDPER	Other abnormal auditory perceptions	VIII Diseases of the ear and mastoid process (H8_)	261	331736	gs://finngen-public-data-r9/summary_stats/finngen_R9_H8_ABNAUDPER.gz	https://storage.googleapis.com/finngen-public-data-r9/summary_stats/finngen_R9_H8_ABNAUDPER.gz
H8_BPV	Benign paroxysmal vertigo	VIII Diseases of the ear and mastoid process (H8_)	8280	359094	gs://finngen-public-data-r9/summary_stats/finngen_R9_H8_BPV.gz	https://storage.googleapis.com/finngen-public-data-r9/summary_stats/finngen_R9_H8_BPV.gz
H8_CERUMEN	Impacted cerumen	VIII Diseases of the ear and mastoid process (H8_)	2253	367005	gs://finngen-public-data-r9/summary_stats/finngen_R9_H8_CERUMEN.gz	https://storage.googleapis.com/finngen-public-data-r9/summary_stats/finngen_R9_H8_CERUMEN.gz
H8_CHOLEASTOMA	Cholesteatoma of middle ear	VIII Diseases of the ear and mastoid process (H8_)	1447	352571	gs://finngen-public-data-r9/summary_stats/finngen_R9_H8_CHOLEASTOMA.gz	https://storage.googleapis.com/finngen-public-data-r9/summary_stats/finngen_R9_H8_CHOLEASTOMA.gz
H8_CHRON_SUPOTITIS	Chronic suppurative otitis media	VIII Diseases of the ear and mastoid process (H8_)	2101	352571	gs://finngen-public-data-r9/summary_stats/finngen_R9_H8_CHRON_SUPOTITIS.gz	https://storage.googleapis.com/finngen-public-data-r9/summary_stats/finngen_R9_H8_CHRON_SUPOTITIS.gz
H8_DISCON	Discontinuity and dislocation of ear ossicles	VIII Diseases of the ear and mastoid process (H8_)	126	352571	gs://finngen-public-data-r9/summary_stats/finngen_R9_H8_DISCON.gz	https://storage.googleapis.com/finngen-public-data-r9/summary_stats/finngen_R9_H8_DISCON.gz
H8_EUSTNAS	Other disorders of Eustachian tube	VIII Diseases of the ear and mastoid process (H8_)	686	352571	gs://finngen-public-data-r9/summary_stats/finngen_R9_H8_EUSTNAS.gz	https://storage.googleapis.com/finngen-public-data-r9/summary_stats/finngen_R9_H8_EUSTNAS.gz
H8_EUSTSALP	Eustachian salpingitis and obstruction	VIII Diseases of the ear and mastoid process (H8_)	2425	352571	gs://finngen-public-data-r9/summary_stats/finngen_R9_H8_EUSTSALP.gz	https://storage.googleapis.com/finngen-public-data-r9/summary_stats/finngen_R9_H8_EUSTSALP.gz
H8_EXTDISINOTH	Disorder of external ear, unspecified	VIII Diseases of the ear and mastoid process (H8_)	770	367005	gs://finngen-public-data-r9/summary_stats/finngen_R9_H8_EXTDISINOTH.gz	https://storage.googleapis.com/finngen-public-data-r9/summary_stats/finngen_R9_H8_EXTDISINOTH.gz
H8_EXTDISNAS	Other specified disorders of external ear	VIII Diseases of the ear and mastoid process (H8_)	923	367005	gs://finngen-public-data-r9/summary_stats/finngen_R9_H8_EXTDISNAS.gz	https://storage.googleapis.com/finngen-public-data-r9/summary_stats/finngen_R9_H8_EXTDISNAS.gz
H8_EXTERNAL	Diseases of external ear	VIII Diseases of the ear and mastoid process (H8_)	10272	367005	gs://finngen-public-data-r9/summary_stats/finngen_R9_H8_EXTERNAL.gz	https://storage.googleapis.com/finngen-public-data-r9/summary_stats/finngen_R9_H8_EXTERNAL.gz
H8_EXTOTITIS	Otitis externa	VIII Diseases of the ear and mastoid process (H8_)	6547	367005	gs://finngen-public-data-r9/summary_stats/finngen_R9_H8_EXTOTITIS.gz	https://storage.googleapis.com/finngen-public-data-r9/summary_stats/finngen_R9_H8_EXTOTITIS.gz
H8_EXT_ABSC	Abscess of external ear	VIII Diseases of the ear and mastoid process (H8_)	375	367005	gs://finngen-public-data-r9/summary_stats/finngen_R9_H8_EXT_ABSC.gz	https://storage.googleapis.com/finngen-public-data-r9/summary_stats/finngen_R9_H8_EXT_ABSC.gz
H8_EXT_CELLUL	Cellulitis of external ear	VIII Diseases of the ear and mastoid process (H8_)	307	367005	gs://finngen-public-data-r9/summary_stats/finngen_R9_H8_EXT_CELLUL.gz	https://storage.googleapis.com/finngen-public-data-r9/summary_stats/finngen_R9_H8_EXT_CELLUL.gz
H8_EXT_CHOL	Cholesteatoma of external ear	VIII Diseases of the ear and mastoid process (H8_)	157	367005	gs://finngen-public-data-r9/summary_stats/finngen_R9_H8_EXT_CHOL.gz	https://storage.googleapis.com/finngen-public-data-r9/summary_stats/finngen_R9_H8_EXT_CHOL.gz
H8_EXT_INFNAS	Other infective otitis externa	VIII Diseases of the ear and mastoid process (H8_)	1621	367005	gs://finngen-public-data-r9/summary_stats/finngen_R9_H8_EXT_INFNAS.gz	https://storage.googleapis.com/finngen-public-data-r9/summary_stats/finngen_R9_H8_EXT_INFNAS.gz
H8_EXT_NAS	Otitis externa, unspecified	VIII Diseases of the ear and mastoid process (H8_)	2934	367005	gs://finngen-public-data-r9/summary_stats/finngen_R9_H8_EXT_NAS.gz	https://storage.googleapis.com/finngen-public-data-r9/summary_stats/finngen_R9_H8_EXT_NAS.gz
H8_EXT_NONINF	Acute otitis externa, noninfective	VIII Diseases of the ear and mastoid process (H8_)	435	367005	gs://finngen-public-data-r9/summary_stats/finngen_R9_H8_EXT_NONINF.gz	https://storage.googleapis.com/finngen-public-data-r9/summary_stats/finngen_R9_H8_EXT_NONINF.gz
H8_EXT_OTH	Other otitis externa (chronic)	VIII Diseases of the ear and mastoid process (H8_)	1700	367005	gs://finngen-public-data-r9/summary_stats/finngen_R9_H8_EXT_OTH.gz	https://storage.googleapis.com/finngen-public-data-r9/summary_stats/finngen_R9_H8_EXT_OTH.gz
H8_HL_CON_NAS	Conductive hearing loss, unspecified	VIII Diseases of the ear and mastoid process (H8_)	2398	331736	gs://finngen-public-data-r9/summary_stats/finngen_R9_H8_HL_CON_NAS.gz	https://storage.googleapis.com/finngen-public-data-r9/summary_stats/finngen_R9_H8_HL_CON_NAS.gz
H8_HL_DEAFMUT	Deaf mutism, not elsewhere classified	VIII Diseases of the ear and mastoid process (H8_)	147	331736	gs://finngen-public-data-r9/summary_stats/finngen_R9_H8_HL_DEAFMUT.gz	https://storage.googleapis.com/finngen-public-data-r9/summary_stats/finngen_R9_H8_HL_DEAFMUT.gz
H8_HL_IDIOP	Sudden idiopathic hearing loss	VIII Diseases of the ear and mastoid process (H8_)	2848	331736	gs://finngen-public-data-r9/summary_stats/finngen_R9_H8_HL_IDIOP.gz	https://storage.googleapis.com/finngen-public-data-r9/summary_stats/finngen_R9_H8_HL_IDIOP.gz
H8_HL_MIX_NAS	Mixed conductive and sensorineural hearing loss	VIII Diseases of the ear and mastoid process (H8_)	3581	331736	gs://finngen-public-data-r9/summary_stats/finngen_R9_H8_HL_MIX_NAS.gz	https://storage.googleapis.com/finngen-public-data-r9/summary_stats/finngen_R9_H8_HL_MIX_NAS.gz
H8_HL_NAS	Other specified/unspecified hearing loss	VIII Diseases of the ear and mastoid process (H8_)	2105	331736	gs://finngen-public-data-r9/summary_stats/finngen_R9_H8_HL_NAS.gz	https://storage.googleapis.com/finngen-public-data-r9/summary_stats/finngen_R9_H8_HL_NAS.gz
H8_HL_PRESBY	Presbycusis	VIII Diseases of the ear and mastoid process (H8_)	4140	331736	gs://finngen-public-data-r9/summary_stats/finngen_R9_H8_HL_PRESBY.gz	https://storage.googleapis.com/finngen-public-data-r9/summary_stats/finngen_R9_H8_HL_PRESBY.gz
H8_HL_SEN_NAS	Sensorineural hearing loss	VIII Diseases of the ear and mastoid process (H8_)	32487	331736	gs://finngen-public-data-r9/summary_stats/finngen_R9_H8_HL_SEN_NAS.gz	https://storage.googleapis.com/finngen-public-data-r9/summary_stats/finngen_R9_H8_HL_SEN_NAS.gz
H8_INNERNAS	Other specified/unspecified diseases of inner ear	VIII Diseases of the ear and mastoid process (H8_)	123	359094	gs://finngen-public-data-r9/summary_stats/finngen_R9_H8_INNERNAS.gz	https://storage.googleapis.com/finngen-public-data-r9/summary_stats/finngen_R9_H8_INNERNAS.gz
H8_LABYRFISTU	Labyrinthine fistula	VIII Diseases of the ear and mastoid process (H8_)	80	359094	gs://finngen-public-data-r9/summary_stats/finngen_R9_H8_LABYRFISTU.gz	https://storage.googleapis.com/finngen-public-data-r9/summary_stats/finngen_R9_H8_LABYRFISTU.gz
H8_LABYRINTHITIS	Labyrinthitis	VIII Diseases of the ear and mastoid process (H8_)	80	359094	gs://finngen-public-data-r9/summary_stats/finngen_R9_H8_LABYRINTHITIS.gz	https://storage.googleapis.com/finngen-public-data-r9/summary_stats/finngen_R9_H8_LABYRINTHITIS.gz
H8_MASTACU	Acute mastoiditis	VIII Diseases of the ear and mastoid process (H8_)	246	352571	gs://finngen-public-data-r9/summary_stats/finngen_R9_H8_MASTACU.gz	https://storage.googleapis.com/finngen-public-data-r9/summary_stats/finngen_R9_H8_MASTACU.gz
H8_MASTCHRON	Chronic mastoiditis	VIII Diseases of the ear and mastoid process (H8_)	727	352571	gs://finngen-public-data-r9/summary_stats/finngen_R9_H8_MASTCHRON.gz	https://storage.googleapis.com/finngen-public-data-r9/summary_stats/finngen_R9_H8_MASTCHRON.gz
H8_MASTNAS	Other/unspecified mastoiditis and related conditions	VIII Diseases of the ear and mastoid process (H8_)	122	352571	gs://finngen-public-data-r9/summary_stats/finngen_R9_H8_MASTNAS.gz	https://storage.googleapis.com/finngen-public-data-r9/summary_stats/finngen_R9_H8_MASTNAS.gz
H8_MED_SUPP	Suppurative and unspecified otitis media	VIII Diseases of the ear and mastoid process (H8_)	14406	352571	gs://finngen-public-data-r9/summary_stats/finngen_R9_H8_MED_SUPP.gz	https://storage.googleapis.com/finngen-public-data-r9/summary_stats/finngen_R9_H8_MED_SUPP.gz
H8_MENIERE	Ménière disease	VIII Diseases of the ear and mastoid process (H8_)	2746	359094	gs://finngen-public-data-r9/summary_stats/finngen_R9_H8_MENIERE.gz	https://storage.googleapis.com/finngen-public-data-r9/summary_stats/finngen_R9_H8_MENIERE.gz
H8_MIDDLEADDH	Adhesive middle ear disease	VIII Diseases of the ear and mastoid process (H8_)	444	352571	gs://finngen-public-data-r9/summary_stats/finngen_R9_H8_MIDDLEADDH.gz	https://storage.googleapis.com/finngen-public-data-r9/summary_stats/finngen_R9_H8_MIDDLEADDH.gz
H8_MIDDLEMASTOID	Diseases of middle ear and mastoid	VIII Diseases of the ear and mastoid process (H8_)	24706	352571	gs://finngen-public-data-r9/summary_stats/finngen_R9_H8_MIDDLEMASTOID.gz	https://storage.googleapis.com/finngen-public-data-r9/summary_stats/finngen_R9_H8_MIDDLEMASTOID.gz
H8_MYRINGACU	Acute myringitis	VIII Diseases of the ear and mastoid process (H8_)	167	352571	gs://finngen-public-data-r9/summary_stats/finngen_R9_H8_MYRINGACU.gz	https://storage.googleapis.com/finngen-public-data-r9/summary_stats/finngen_R9_H8_MYRINGACU.gz
H8_MYRINGCHRON	Chronic myringitis	VIII Diseases of the ear and mastoid process (H8_)	106	352571	gs://finngen-public-data-r9/summary_stats/finngen_R9_H8_MYRINGCHRON.gz	https://storage.googleapis.com/finngen-public-data-r9/summary_stats/finngen_R9_H8_MYRINGCHRON.gz
H8_NOISEINNER	Noise effects on inner ear	VIII Diseases of the ear and mastoid process (H8_)	1050	359094	gs://finngen-public-data-r9/summary_stats/finngen_R9_H8_NOISEINNER.gz	https://storage.googleapis.com/finngen-public-data-r9/summary_stats/finngen_R9_H8_NOISEINNER.gz
H8_NONSUPPNAS	Nonsuppurative otitis media	VIII Diseases of the ear and mastoid process (H8_)	8315	352571	gs://finngen-public-data-r9/summary_stats/finngen_R9_H8_NONSUPPNAS.gz	https://storage.googleapis.com/finngen-public-data-r9/summary_stats/finngen_R9_H8_NONSUPPNAS.gz
H8_OTALGIA	Otalgia	VIII Diseases of the ear and mastoid process (H8_)	2004	331736	gs://finngen-public-data-r9/summary_stats/finngen_R9_H8_OTALGIA.gz	https://storage.googleapis.com/finngen-public-data-r9/summary_stats/finngen_R9_H8_OTALGIA.gz
H8_OTHEREAR	Other disorders of ear	VIII Diseases of the ear and mastoid process (H8_)	45541	331736	gs://finngen-public-data-r9/summary_stats/finngen_R9_H8_OTHEREAR.gz	https://storage.googleapis.com/finngen-public-data-r9/summary_stats/finngen_R9_H8_OTHEREAR.gz
H8_OTHHEARINGLOSS	Other hearing loss	VIII Diseases of the ear and mastoid process (H8_)	8833	331736	gs://finngen-public-data-r9/summary_stats/finngen_R9_H8_OTHHEARINGLOSS.gz	https://storage.googleapis.com/finngen-public-data-r9/summary_stats/finngen_R9_H8_OTHHEARINGLOSS.gz
H8_OTIMEDNAS	Otitis media, unspecified	VIII Diseases of the ear and mastoid process (H8_)	3511	352571	gs://finngen-public-data-r9/summary_stats/finngen_R9_H8_OTIMEDNAS.gz	https://storage.googleapis.com/finngen-public-data-r9/summary_stats/finngen_R9_H8_OTIMEDNAS.gz
H8_OTORRHAGIA	Otorrhagia	VIII Diseases of the ear and mastoid process (H8_)	152	331736	gs://finngen-public-data-r9/summary_stats/finngen_R9_H8_OTORRHAGIA.gz	https://storage.googleapis.com/finngen-public-data-r9/summary_stats/finngen_R9_H8_OTORRHAGIA.gz
H8_OTOSCLE	Otosclerosis	VIII Diseases of the ear and mastoid process (H8_)	2269	359094	gs://finngen-public-data-r9/summary_stats/finngen_R9_H8_OTOSCLE.gz	https://storage.googleapis.com/finngen-public-data-r9/summary_stats/finngen_R9_H8_OTOSCLE.gz
H8_PERCHRONDR	Perichondritis of external ear	VIII Diseases of the ear and mastoid process (H8_)	431	367005	gs://finngen-public-data-r9/summary_stats/finngen_R9_H8_PERCHRONDR.gz	https://storage.googleapis.com/finngen-public-data-r9/summary_stats/finngen_R9_H8_PERCHRONDR.gz
H8_PERFORATION	Perforation of tympanic membrane	VIII Diseases of the ear and mastoid process (H8_)	2814	352571	gs://finngen-public-data-r9/summary_stats/finngen_R9_H8_PERFORATION.gz	https://storage.googleapis.com/finngen-public-data-r9/summary_stats/finngen_R9_H8_PERFORATION.gz
H8_PERIPHVERTIGO	Other peripheral vertigo	VIII Diseases of the ear and mastoid process (H8_)	2523	359094	gs://finngen-public-data-r9/summary_stats/finngen_R9_H8_PERIPHVERTIGO.gz	https://storage.googleapis.com/finngen-public-data-r9/summary_stats/finngen_R9_H8_PERIPHVERTIGO.gz
H8_POSTMASTCHOLEASTOMA	Recurrent cholesteatoma of postmastoidectomy cavity	VIII Diseases of the ear and mastoid process (H8_)	87	331736	gs://finngen-public-data-r9/summary_stats/finngen_R9_H8_POSTMASTCHOLEASTOMA.gz	https://storage.googleapis.com/finngen-public-data-r9/summary_stats/finngen_R9_H8_POSTMASTCHOLEASTOMA.gz
H8_POSTMASTNAS	Other disorders following mastoidectomy	VIII Diseases of the ear and mastoid process (H8_)	89	331736	gs://finngen-public-data-r9/summary_stats/finngen_R9_H8_POSTMASTNAS.gz	https://storage.googleapis.com/finngen-public-data-r9/summary_stats/finngen_R9_H8_POSTMASTNAS.gz
H8_POSTOP	Postprocedural disorders of ear and mastoid process, not elsewhere classified	VIII Diseases of the ear and mastoid process (H8_)	206	331736	gs://finngen-public-data-r9/summary_stats/finngen_R9_H8_POSTOP.gz	https://storage.googleapis.com/finngen-public-data-r9/summary_stats/finngen_R9_H8_POSTOP.gz
H8_STENOEXTCAN	Acquired stenosis of external ear canal	VIII Diseases of the ear and mastoid process (H8_)	217	367005	gs://finngen-public-data-r9/summary_stats/finngen_R9_H8_STENOEXTCAN.gz	https://storage.googleapis.com/finngen-public-data-r9/summary_stats/finngen_R9_H8_STENOEXTCAN.gz
H8_SUP_ACUTE	Acute suppurative otitis media	VIII Diseases of the ear and mastoid process (H8_)	9850	352571	gs://finngen-public-data-r9/summary_stats/finngen_R9_H8_SUP_ACUTE.gz	https://storage.googleapis.com/finngen-public-data-r9/summary_stats/finngen_R9_H8_SUP_ACUTE.gz
H8_SUP_OTINAS	Suppurative otitis media, unspecified	VIII Diseases of the ear and mastoid process (H8_)	722	352571	gs://finngen-public-data-r9/summary_stats/finngen_R9_H8_SUP_OTINAS.gz	https://storage.googleapis.com/finngen-public-data-r9/summary_stats/finngen_R9_H8_SUP_OTINAS.gz
H8_TINNITUS	Tinnitus	VIII Diseases of the ear and mastoid process (H8_)	7175	331736	gs://finngen-public-data-r9/summary_stats/finngen_R9_H8_TINNITUS.gz	https://storage.googleapis.com/finngen-public-data-r9/summary_stats/finngen_R9_H8_TINNITUS.gz
H8_VERTIGO	Disorders of vestibular function (Vertigo)	VIII Diseases of the ear and mastoid process (H8_)	14918	359094	gs://finngen-public-data-r9/summary_stats/finngen_R9_H8_VERTIGO.gz	https://storage.googleapis.com/finngen-public-data-r9/summary_stats/finngen_R9_H8_VERTIGO.gz
H8_VERTIGOCENT	Vertigo of central origin	VIII Diseases of the ear and mastoid process (H8_)	388	359094	gs://finngen-public-data-r9/summary_stats/finngen_R9_H8_VERTIGOCENT.gz	https://storage.googleapis.com/finngen-public-data-r9/summary_stats/finngen_R9_H8_VERTIGOCENT.gz
H8_VESTIBNEUR	Vestibular neuronitis	VIII Diseases of the ear and mastoid process (H8_)	2379	359094	gs://finngen-public-data-r9/summary_stats/finngen_R9_H8_VESTIBNEUR.gz	https://storage.googleapis.com/finngen-public-data-r9/summary_stats/finngen_R9_H8_VESTIBNEUR.gz
H8_VESTIFUNCNAS	Other/unspecified disorders of vestibular function	VIII Diseases of the ear and mastoid process (H8_)	891	359094	gs://finngen-public-data-r9/summary_stats/finngen_R9_H8_VESTIFUNCNAS.gz	https://storage.googleapis.com/finngen-public-data-r9/summary_stats/finngen_R9_H8_VESTIFUNCNAS.gz
HEIGHT_IRN	Height, inverse-rank normalized	Quantitative endpoints	0	0	gs://finngen-public-data-r9/summary_stats/finngen_R9_HEIGHT_IRN.gz	https://storage.googleapis.com/finngen-public-data-r9/summary_stats/finngen_R9_HEIGHT_IRN.gz
HERING_BILATERAL	Inguinal hernia, bilateral	XI Diseases of the digestive system (K11_)	2998	322586	gs://finngen-public-data-r9/summary_stats/finngen_R9_HERING_BILATERAL.gz	https://storage.googleapis.com/finngen-public-data-r9/summary_stats/finngen_R9_HERING_BILATERAL.gz
HERING_UNILATERAL	Inguinal hernia, unilateral	XI Diseases of the digestive system (K11_)	705	322586	gs://finngen-public-data-r9/summary_stats/finngen_R9_HERING_UNILATERAL.gz	https://storage.googleapis.com/finngen-public-data-r9/summary_stats/finngen_R9_HERING_UNILATERAL.gz
HYPOTE_DRUGS	Hypotension due to drugs	IX Diseases of the circulatory system (I9_)	342	376935	gs://finngen-public-data-r9/summary_stats/finngen_R9_HYPOTE_DRUGS.gz	https://storage.googleapis.com/finngen-public-data-r9/summary_stats/finngen_R9_HYPOTE_DRUGS.gz
HYPOTHY_REIMB	Hypothyroidism, drug reimbursement	IV Endocrine, nutritional and metabolic diseases (E4_)	12040	88531	gs://finngen-public-data-r9/summary_stats/finngen_R9_HYPOTHY_REIMB.gz	https://storage.googleapis.com/finngen-public-data-r9/summary_stats/finngen_R9_HYPOTHY_REIMB.gz
I9_ABAORTANEUR	Abdominal aortic aneurysm (AAA)	IX Diseases of the circulatory system (I9_)	3548	349539	gs://finngen-public-data-r9/summary_stats/finngen_R9_I9_ABAORTANEUR.gz	https://storage.googleapis.com/finngen-public-data-r9/summary_stats/finngen_R9_I9_ABAORTANEUR.gz
I9_AF	Atrial fibrillation and flutter	IX Diseases of the circulatory system (I9_)	45766	191924	gs://finngen-public-data-r9/summary_stats/finngen_R9_I9_AF.gz	https://storage.googleapis.com/finngen-public-data-r9/summary_stats/finngen_R9_I9_AF.gz
I9_AF_REIMB	Atrial fibrillation and flutter with reimbursement	IX Diseases of the circulatory system (I9_)	21700	191924	gs://finngen-public-data-r9/summary_stats/finngen_R9_I9_AF_REIMB.gz	https://storage.googleapis.com/finngen-public-data-r9/summary_stats/finngen_R9_I9_AF_REIMB.gz
I9_ANEURYSM	Cerebral aneurysm, nonruptured	IX Diseases of the circulatory system (I9_)	2582	342673	gs://finngen-public-data-r9/summary_stats/finngen_R9_I9_ANEURYSM.gz	https://storage.googleapis.com/finngen-public-data-r9/summary_stats/finngen_R9_I9_ANEURYSM.gz
I9_ANGINA	Angina pectoris	IX Diseases of the circulatory system (I9_)	34456	313400	gs://finngen-public-data-r9/summary_stats/finngen_R9_I9_ANGINA.gz	https://storage.googleapis.com/finngen-public-data-r9/summary_stats/finngen_R9_I9_ANGINA.gz
I9_ANGIO	Coronary angioplasty	IX Diseases of the circulatory system (I9_)	14723	313400	gs://finngen-public-data-r9/summary_stats/finngen_R9_I9_ANGIO.gz	https://storage.googleapis.com/finngen-public-data-r9/summary_stats/finngen_R9_I9_ANGIO.gz
I9_AORTANEUR	Aortic aneurysm	IX Diseases of the circulatory system (I9_)	7395	349539	gs://finngen-public-data-r9/summary_stats/finngen_R9_I9_AORTANEUR.gz	https://storage.googleapis.com/finngen-public-data-r9/summary_stats/finngen_R9_I9_AORTANEUR.gz
I9_AORTDIS	Dissection of aorta	IX Diseases of the circulatory system (I9_)	881	349539	gs://finngen-public-data-r9/summary_stats/finngen_R9_I9_AORTDIS.gz	https://storage.googleapis.com/finngen-public-data-r9/summary_stats/finngen_R9_I9_AORTDIS.gz
I9_ARTEMBTHR	Arterial embolism and thrombosis	IX Diseases of the circulatory system (I9_)	1735	349539	gs://finngen-public-data-r9/summary_stats/finngen_R9_I9_ARTEMBTHR.gz	https://storage.googleapis.com/finngen-public-data-r9/summary_stats/finngen_R9_I9_ARTEMBTHR.gz
I9_ARTEMBTHRLOW	Arterial embolism and thrombosis of lower extremity artery	IX Diseases of the circulatory system (I9_)	985	349539	gs://finngen-public-data-r9/summary_stats/finngen_R9_I9_ARTEMBTHRLOW.gz	https://storage.googleapis.com/finngen-public-data-r9/summary_stats/finngen_R9_I9_ARTEMBTHRLOW.gz
I9_ARTEMBTHRNAS	Other arterial embolism and thrombosis	IX Diseases of the circulatory system (I9_)	812	349539	gs://finngen-public-data-r9/summary_stats/finngen_R9_I9_ARTEMBTHRNAS.gz	https://storage.googleapis.com/finngen-public-data-r9/summary_stats/finngen_R9_I9_ARTEMBTHRNAS.gz
I9_ARTOTH	Other diseases of arteries and capillaries	IX Diseases of the circulatory system (I9_)	2679	349539	gs://finngen-public-data-r9/summary_stats/finngen_R9_I9_ARTOTH.gz	https://storage.googleapis.com/finngen-public-data-r9/summary_stats/finngen_R9_I9_ARTOTH.gz
I9_ATHSCLE	Atherosclerosis, excluding cerebral, coronary and PAD	IX Diseases of the circulatory system (I9_)	15002	349539	gs://finngen-public-data-r9/summary_stats/finngen_R9_I9_ATHSCLE.gz	https://storage.googleapis.com/finngen-public-data-r9/summary_stats/finngen_R9_I9_ATHSCLE.gz
I9_AVBLOCK	AV-block	IX Diseases of the circulatory system (I9_)	5536	286109	gs://finngen-public-data-r9/summary_stats/finngen_R9_I9_AVBLOCK.gz	https://storage.googleapis.com/finngen-public-data-r9/summary_stats/finngen_R9_I9_AVBLOCK.gz
I9_CABG	Coronary artery bypass grafting	IX Diseases of the circulatory system (I9_)	10938	313400	gs://finngen-public-data-r9/summary_stats/finngen_R9_I9_CABG.gz	https://storage.googleapis.com/finngen-public-data-r9/summary_stats/finngen_R9_I9_CABG.gz
I9_CARDARR	Cardiac arrest	IX Diseases of the circulatory system (I9_)	2308	191924	gs://finngen-public-data-r9/summary_stats/finngen_R9_I9_CARDARR.gz	https://storage.googleapis.com/finngen-public-data-r9/summary_stats/finngen_R9_I9_CARDARR.gz
I9_CARDMSEC	Cardiomyopathies, Secondary/extrinsic	IX Diseases of the circulatory system (I9_)	156	286109	gs://finngen-public-data-r9/summary_stats/finngen_R9_I9_CARDMSEC.gz	https://storage.googleapis.com/finngen-public-data-r9/summary_stats/finngen_R9_I9_CARDMSEC.gz
I9_CARDMYO	Cardiomyopathy	IX Diseases of the circulatory system (I9_)	5874	286109	gs://finngen-public-data-r9/summary_stats/finngen_R9_I9_CARDMYO.gz	https://storage.googleapis.com/finngen-public-data-r9/summary_stats/finngen_R9_I9_CARDMYO.gz
I9_CARDMYOALC	Alcoholic cardiomyopathy	IX Diseases of the circulatory system (I9_)	124	371403	gs://finngen-public-data-r9/summary_stats/finngen_R9_I9_CARDMYOALC.gz	https://storage.googleapis.com/finngen-public-data-r9/summary_stats/finngen_R9_I9_CARDMYOALC.gz
I9_CARDMYOHYP	Cardiomyopathy, Hypertrophic obstructive	IX Diseases of the circulatory system (I9_)	519	286109	gs://finngen-public-data-r9/summary_stats/finngen_R9_I9_CARDMYOHYP.gz	https://storage.googleapis.com/finngen-public-data-r9/summary_stats/finngen_R9_I9_CARDMYOHYP.gz
I9_CARDMYOINOTH	Cardiomyopathy in other diseases	IX Diseases of the circulatory system (I9_)	124	286109	gs://finngen-public-data-r9/summary_stats/finngen_R9_I9_CARDMYOINOTH.gz	https://storage.googleapis.com/finngen-public-data-r9/summary_stats/finngen_R9_I9_CARDMYOINOTH.gz
I9_CARDMYOOTH	Cardiomyopathy, other and unspecified	IX Diseases of the circulatory system (I9_)	2412	286109	gs://finngen-public-data-r9/summary_stats/finngen_R9_I9_CARDMYOOTH.gz	https://storage.googleapis.com/finngen-public-data-r9/summary_stats/finngen_R9_I9_CARDMYOOTH.gz
I9_CARDMYORESTR	Restrictive cardiomyopathy	IX Diseases of the circulatory system (I9_)	96	371403	gs://finngen-public-data-r9/summary_stats/finngen_R9_I9_CARDMYORESTR.gz	https://storage.googleapis.com/finngen-public-data-r9/summary_stats/finngen_R9_I9_CARDMYORESTR.gz
I9_CAVS_OPERATED	Calcific aortic valvular stenosis, operated	IX Diseases of the circulatory system (I9_)	9153	368124	gs://finngen-public-data-r9/summary_stats/finngen_R9_I9_CAVS_OPERATED.gz	https://storage.googleapis.com/finngen-public-data-r9/summary_stats/finngen_R9_I9_CAVS_OPERATED.gz
I9_CEREBATHER	Cerebral atherosclerosis	IX Diseases of the circulatory system (I9_)	322	376955	gs://finngen-public-data-r9/summary_stats/finngen_R9_I9_CEREBATHER.gz	https://storage.googleapis.com/finngen-public-data-r9/summary_stats/finngen_R9_I9_CEREBATHER.gz
I9_CEREBDOTH	Other specified cerebrovascular diseases, other cerebrovascular disorders in diseases classified elsewhere	IX Diseases of the circulatory system (I9_)	1949	342673	gs://finngen-public-data-r9/summary_stats/finngen_R9_I9_CEREBDOTH.gz	https://storage.googleapis.com/finngen-public-data-r9/summary_stats/finngen_R9_I9_CEREBDOTH.gz
I9_CHD	Major coronary heart disease event	IX Diseases of the circulatory system (I9_)	43518	333759	gs://finngen-public-data-r9/summary_stats/finngen_R9_I9_CHD.gz	https://storage.googleapis.com/finngen-public-data-r9/summary_stats/finngen_R9_I9_CHD.gz
I9_CONDUCTIO	Conduction disorders	IX Diseases of the circulatory system (I9_)	9949	286109	gs://finngen-public-data-r9/summary_stats/finngen_R9_I9_CONDUCTIO.gz	https://storage.googleapis.com/finngen-public-data-r9/summary_stats/finngen_R9_I9_CONDUCTIO.gz
I9_CORATHER	Coronary atherosclerosis	IX Diseases of the circulatory system (I9_)	47550	313400	gs://finngen-public-data-r9/summary_stats/finngen_R9_I9_CORATHER.gz	https://storage.googleapis.com/finngen-public-data-r9/summary_stats/finngen_R9_I9_CORATHER.gz
I9_CVD_HARD	Hard cardiovascular diseases	Cardiometabolic endpoints	61240	316037	gs://finngen-public-data-r9/summary_stats/finngen_R9_I9_CVD_HARD.gz	https://storage.googleapis.com/finngen-public-data-r9/summary_stats/finngen_R9_I9_CVD_HARD.gz
I9_DISCER	Dissection of cerebral arteries, nonruptured	IX Diseases of the circulatory system (I9_)	180	342673	gs://finngen-public-data-r9/summary_stats/finngen_R9_I9_DISCER.gz	https://storage.googleapis.com/finngen-public-data-r9/summary_stats/finngen_R9_I9_DISCER.gz
I9_DISVEINLYMPH	Diseases of veins, lymphatic vessels and lymph nodes, not elsewhere classified	IX Diseases of the circulatory system (I9_)	53156	324121	gs://finngen-public-data-r9/summary_stats/finngen_R9_I9_DISVEINLYMPH.gz	https://storage.googleapis.com/finngen-public-data-r9/summary_stats/finngen_R9_I9_DISVEINLYMPH.gz
I9_ENDOCARD	Endocarditis	IX Diseases of the circulatory system (I9_)	940	286109	gs://finngen-public-data-r9/summary_stats/finngen_R9_I9_ENDOCARD.gz	https://storage.googleapis.com/finngen-public-data-r9/summary_stats/finngen_R9_I9_ENDOCARD.gz
I9_E_DRONE	Dronedarone medication	IX Diseases of the circulatory system (I9_)	743	286109	gs://finngen-public-data-r9/summary_stats/finngen_R9_I9_E_DRONE.gz	https://storage.googleapis.com/finngen-public-data-r9/summary_stats/finngen_R9_I9_E_DRONE.gz
I9_HEARTFAIL	Heart failure,strict	IX Diseases of the circulatory system (I9_)	27304	349973	gs://finngen-public-data-r9/summary_stats/finngen_R9_I9_HEARTFAIL.gz	https://storage.googleapis.com/finngen-public-data-r9/summary_stats/finngen_R9_I9_HEARTFAIL.gz
I9_HEARTFAIL_ALLCAUSE	All-cause Heart Failure	IX Diseases of the circulatory system (I9_)	26872	349361	gs://finngen-public-data-r9/summary_stats/finngen_R9_I9_HEARTFAIL_ALLCAUSE.gz	https://storage.googleapis.com/finngen-public-data-r9/summary_stats/finngen_R9_I9_HEARTFAIL_ALLCAUSE.gz
I9_HEARTFAIL_AND_ANTIHYPERT	Heart failure and antihypertensive medication	Cardiometabolic endpoints	25827	177731	gs://finngen-public-data-r9/summary_stats/finngen_R9_I9_HEARTFAIL_AND_ANTIHYPERT.gz	https://storage.googleapis.com/finngen-public-data-r9/summary_stats/finngen_R9_I9_HEARTFAIL_AND_ANTIHYPERT.gz
I9_HEARTFAIL_AND_CHD	Heart failure and coronary heart disease	Cardiometabolic endpoints	12872	333759	gs://finngen-public-data-r9/summary_stats/finngen_R9_I9_HEARTFAIL_AND_CHD.gz	https://storage.googleapis.com/finngen-public-data-r9/summary_stats/finngen_R9_I9_HEARTFAIL_AND_CHD.gz
I9_HEARTFAIL_AND_HYPERTCARDIOM	Heart failure and hypertrophic cardiomyopathy	Cardiometabolic endpoints	432	376233	gs://finngen-public-data-r9/summary_stats/finngen_R9_I9_HEARTFAIL_AND_HYPERTCARDIOM.gz	https://storage.googleapis.com/finngen-public-data-r9/summary_stats/finngen_R9_I9_HEARTFAIL_AND_HYPERTCARDIOM.gz
I9_HEARTFAIL_AND_OVERWEIGHT	Heart failure and bmi 25plus	Cardiometabolic endpoints	16707	154410	gs://finngen-public-data-r9/summary_stats/finngen_R9_I9_HEARTFAIL_AND_OVERWEIGHT.gz	https://storage.googleapis.com/finngen-public-data-r9/summary_stats/finngen_R9_I9_HEARTFAIL_AND_OVERWEIGHT.gz
I9_HEARTFAIL_EXMORE	Heart failure,strict (more control exclusions)	IX Diseases of the circulatory system (I9_)	27304	328105	gs://finngen-public-data-r9/summary_stats/finngen_R9_I9_HEARTFAIL_EXMORE.gz	https://storage.googleapis.com/finngen-public-data-r9/summary_stats/finngen_R9_I9_HEARTFAIL_EXMORE.gz
I9_HYPERTENC	Hypertensive encephalopathy	IX Diseases of the circulatory system (I9_)	96	342673	gs://finngen-public-data-r9/summary_stats/finngen_R9_I9_HYPERTENC.gz	https://storage.googleapis.com/finngen-public-data-r9/summary_stats/finngen_R9_I9_HYPERTENC.gz
I9_HYPERTROCARDMYOP	Hypertrophic cardiomyopathy	IX Diseases of the circulatory system (I9_)	1044	376233	gs://finngen-public-data-r9/summary_stats/finngen_R9_I9_HYPERTROCARDMYOP.gz	https://storage.googleapis.com/finngen-public-data-r9/summary_stats/finngen_R9_I9_HYPERTROCARDMYOP.gz
I9_HYPOTE	Hypotension	IX Diseases of the circulatory system (I9_)	4432	371886	gs://finngen-public-data-r9/summary_stats/finngen_R9_I9_HYPOTE.gz	https://storage.googleapis.com/finngen-public-data-r9/summary_stats/finngen_R9_I9_HYPOTE.gz
I9_HYPTENS	Hypertension	IX Diseases of the circulatory system (I9_)	111581	265626	gs://finngen-public-data-r9/summary_stats/finngen_R9_I9_HYPTENS.gz	https://storage.googleapis.com/finngen-public-data-r9/summary_stats/finngen_R9_I9_HYPTENS.gz
I9_HYPTENSEC	Secondary hypertension	IX Diseases of the circulatory system (I9_)	2597	191924	gs://finngen-public-data-r9/summary_stats/finngen_R9_I9_HYPTENSEC.gz	https://storage.googleapis.com/finngen-public-data-r9/summary_stats/finngen_R9_I9_HYPTENSEC.gz
I9_HYPTENSESS	Hypertension, essential	IX Diseases of the circulatory system (I9_)	92462	265626	gs://finngen-public-data-r9/summary_stats/finngen_R9_I9_HYPTENSESS.gz	https://storage.googleapis.com/finngen-public-data-r9/summary_stats/finngen_R9_I9_HYPTENSESS.gz
I9_HYPTENSHD	Hypertensive Heart Disease	IX Diseases of the circulatory system (I9_)	8387	265626	gs://finngen-public-data-r9/summary_stats/finngen_R9_I9_HYPTENSHD.gz	https://storage.googleapis.com/finngen-public-data-r9/summary_stats/finngen_R9_I9_HYPTENSHD.gz
I9_HYPTENSPUL	Hypertension, Pulmonary Arterial	IX Diseases of the circulatory system (I9_)	234	265626	gs://finngen-public-data-r9/summary_stats/finngen_R9_I9_HYPTENSPUL.gz	https://storage.googleapis.com/finngen-public-data-r9/summary_stats/finngen_R9_I9_HYPTENSPUL.gz
I9_HYPTENSRD	Hypertensive Renal Disease	IX Diseases of the circulatory system (I9_)	1022	265626	gs://finngen-public-data-r9/summary_stats/finngen_R9_I9_HYPTENSRD.gz	https://storage.googleapis.com/finngen-public-data-r9/summary_stats/finngen_R9_I9_HYPTENSRD.gz
I9_ICH	Intracerebral haemmorrhage	IX Diseases of the circulatory system (I9_)	3749	339914	gs://finngen-public-data-r9/summary_stats/finngen_R9_I9_ICH.gz	https://storage.googleapis.com/finngen-public-data-r9/summary_stats/finngen_R9_I9_ICH.gz
I9_IHD	Ischaemic heart disease, wide definition	IX Diseases of the circulatory system (I9_)	63744	313533	gs://finngen-public-data-r9/summary_stats/finngen_R9_I9_IHD.gz	https://storage.googleapis.com/finngen-public-data-r9/summary_stats/finngen_R9_I9_IHD.gz
I9_INTRACRA	Nontraumatic intracranial haemmorrhage	IX Diseases of the circulatory system (I9_)	6530	342673	gs://finngen-public-data-r9/summary_stats/finngen_R9_I9_INTRACRA.gz	https://storage.googleapis.com/finngen-public-data-r9/summary_stats/finngen_R9_I9_INTRACRA.gz
I9_K_CARDIAC	Death due to cardiac causes	IX Diseases of the circulatory system (I9_)	19295	357982	gs://finngen-public-data-r9/summary_stats/finngen_R9_I9_K_CARDIAC.gz	https://storage.googleapis.com/finngen-public-data-r9/summary_stats/finngen_R9_I9_K_CARDIAC.gz
I9_LBBB	Left bundle-branch block	IX Diseases of the circulatory system (I9_)	1918	286109	gs://finngen-public-data-r9/summary_stats/finngen_R9_I9_LBBB.gz	https://storage.googleapis.com/finngen-public-data-r9/summary_stats/finngen_R9_I9_LBBB.gz
I9_LYMPHADE	Nonspecific lymphadenitis	IX Diseases of the circulatory system (I9_)	1808	324121	gs://finngen-public-data-r9/summary_stats/finngen_R9_I9_LYMPHADE.gz	https://storage.googleapis.com/finngen-public-data-r9/summary_stats/finngen_R9_I9_LYMPHADE.gz
I9_LYMPHOTH	Other noninfective disorders of lymphatic vessels and lymph nodes	IX Diseases of the circulatory system (I9_)	901	324121	gs://finngen-public-data-r9/summary_stats/finngen_R9_I9_LYMPHOTH.gz	https://storage.googleapis.com/finngen-public-data-r9/summary_stats/finngen_R9_I9_LYMPHOTH.gz
I9_MI_COMPLICATIONS	Complications following myocardial infarction	IX Diseases of the circulatory system (I9_)	226	313400	gs://finngen-public-data-r9/summary_stats/finngen_R9_I9_MI_COMPLICATIONS.gz	https://storage.googleapis.com/finngen-public-data-r9/summary_stats/finngen_R9_I9_MI_COMPLICATIONS.gz
I9_MI_STRICT	Myocardial infarction, strict	IX Diseases of the circulatory system (I9_)	24185	313400	gs://finngen-public-data-r9/summary_stats/finngen_R9_I9_MI_STRICT.gz	https://storage.googleapis.com/finngen-public-data-r9/summary_stats/finngen_R9_I9_MI_STRICT.gz
I9_MYOCARD	Myocarditis	IX Diseases of the circulatory system (I9_)	1521	191924	gs://finngen-public-data-r9/summary_stats/finngen_R9_I9_MYOCARD.gz	https://storage.googleapis.com/finngen-public-data-r9/summary_stats/finngen_R9_I9_MYOCARD.gz
I9_NONISCHCARDMYOP	Non-ischemic cardiomyopathy	IX Diseases of the circulatory system (I9_)	9926	303607	gs://finngen-public-data-r9/summary_stats/finngen_R9_I9_NONISCHCARDMYOP.gz	https://storage.googleapis.com/finngen-public-data-r9/summary_stats/finngen_R9_I9_NONISCHCARDMYOP.gz
I9_NONISCHCARDMYOP_STRICT	Nonischemic cardiomyopathy	IX Diseases of the circulatory system (I9_)	1639	311340	gs://finngen-public-data-r9/summary_stats/finngen_R9_I9_NONISCHCARDMYOP_STRICT.gz	https://storage.googleapis.com/finngen-public-data-r9/summary_stats/finngen_R9_I9_NONISCHCARDMYOP_STRICT.gz
I9_NONRHEVALV	Non-rheumatic valve diseases	IX Diseases of the circulatory system (I9_)	20772	286109	gs://finngen-public-data-r9/summary_stats/finngen_R9_I9_NONRHEVALV.gz	https://storage.googleapis.com/finngen-public-data-r9/summary_stats/finngen_R9_I9_NONRHEVALV.gz
I9_OTHANEUR	Other aneurysm	IX Diseases of the circulatory system (I9_)	1530	349539	gs://finngen-public-data-r9/summary_stats/finngen_R9_I9_OTHANEUR.gz	https://storage.googleapis.com/finngen-public-data-r9/summary_stats/finngen_R9_I9_OTHANEUR.gz
I9_OTHARR	Other arrhythmias	IX Diseases of the circulatory system (I9_)	28079	286109	gs://finngen-public-data-r9/summary_stats/finngen_R9_I9_OTHARR.gz	https://storage.googleapis.com/finngen-public-data-r9/summary_stats/finngen_R9_I9_OTHARR.gz
I9_OTHILLHEART	Other or ill-defined heart diseases	IX Diseases of the circulatory system (I9_)	1524	286109	gs://finngen-public-data-r9/summary_stats/finngen_R9_I9_OTHILLHEART.gz	https://storage.googleapis.com/finngen-public-data-r9/summary_stats/finngen_R9_I9_OTHILLHEART.gz
I9_OTHINTRACRA	Other intracranial haemorrhages	IX Diseases of the circulatory system (I9_)	768	342673	gs://finngen-public-data-r9/summary_stats/finngen_R9_I9_OTHINTRACRA.gz	https://storage.googleapis.com/finngen-public-data-r9/summary_stats/finngen_R9_I9_OTHINTRACRA.gz
I9_OTHOTH	Other other unspecified disorders of the circulatory system	IX Diseases of the circulatory system (I9_)	1002	371886	gs://finngen-public-data-r9/summary_stats/finngen_R9_I9_OTHOTH.gz	https://storage.googleapis.com/finngen-public-data-r9/summary_stats/finngen_R9_I9_OTHOTH.gz
I9_OTHPER	Other peripheral vascular diseases	IX Diseases of the circulatory system (I9_)	2230	349539	gs://finngen-public-data-r9/summary_stats/finngen_R9_I9_OTHPER.gz	https://storage.googleapis.com/finngen-public-data-r9/summary_stats/finngen_R9_I9_OTHPER.gz
I9_PAROXTAC	Paroxysmal tachycardia	IX Diseases of the circulatory system (I9_)	9604	191924	gs://finngen-public-data-r9/summary_stats/finngen_R9_I9_PAROXTAC.gz	https://storage.googleapis.com/finngen-public-data-r9/summary_stats/finngen_R9_I9_PAROXTAC.gz
I9_PERICAOTH	Other diseases of pericardium	IX Diseases of the circulatory system (I9_)	1135	286109	gs://finngen-public-data-r9/summary_stats/finngen_R9_I9_PERICAOTH.gz	https://storage.googleapis.com/finngen-public-data-r9/summary_stats/finngen_R9_I9_PERICAOTH.gz
I9_PERICARD	Pericarditis	IX Diseases of the circulatory system (I9_)	979	286109	gs://finngen-public-data-r9/summary_stats/finngen_R9_I9_PERICARD.gz	https://storage.googleapis.com/finngen-public-data-r9/summary_stats/finngen_R9_I9_PERICARD.gz
I9_PHLETHROM	Phlebitis and thrombophlebitis (not including DVT)	IX Diseases of the circulatory system (I9_)	7037	324121	gs://finngen-public-data-r9/summary_stats/finngen_R9_I9_PHLETHROM.gz	https://storage.googleapis.com/finngen-public-data-r9/summary_stats/finngen_R9_I9_PHLETHROM.gz
I9_PHLETHROMBDVTLOW	DVT of lower extremities	IX Diseases of the circulatory system (I9_)	9109	324121	gs://finngen-public-data-r9/summary_stats/finngen_R9_I9_PHLETHROMBDVTLOW.gz	https://storage.googleapis.com/finngen-public-data-r9/summary_stats/finngen_R9_I9_PHLETHROMBDVTLOW.gz
I9_POSTAMI	Status post-ami	IX Diseases of the circulatory system (I9_)	3030	313400	gs://finngen-public-data-r9/summary_stats/finngen_R9_I9_POSTAMI.gz	https://storage.googleapis.com/finngen-public-data-r9/summary_stats/finngen_R9_I9_POSTAMI.gz
I9_PROGVASC	Progressive vascular leukoencephalopathy	IX Diseases of the circulatory system (I9_)	673	342673	gs://finngen-public-data-r9/summary_stats/finngen_R9_I9_PROGVASC.gz	https://storage.googleapis.com/finngen-public-data-r9/summary_stats/finngen_R9_I9_PROGVASC.gz
I9_PULMEMB	Pulmonary embolism	IX Diseases of the circulatory system (I9_)	9243	367108	gs://finngen-public-data-r9/summary_stats/finngen_R9_I9_PULMEMB.gz	https://storage.googleapis.com/finngen-public-data-r9/summary_stats/finngen_R9_I9_PULMEMB.gz
I9_PVT	Portal vein thrombosis	IX Diseases of the circulatory system (I9_)	360	324121	gs://finngen-public-data-r9/summary_stats/finngen_R9_I9_PVT.gz	https://storage.googleapis.com/finngen-public-data-r9/summary_stats/finngen_R9_I9_PVT.gz
I9_RBBB	Right bundle-branch block	IX Diseases of the circulatory system (I9_)	954	286109	gs://finngen-public-data-r9/summary_stats/finngen_R9_I9_RBBB.gz	https://storage.googleapis.com/finngen-public-data-r9/summary_stats/finngen_R9_I9_RBBB.gz
I9_REVASC	Coronary revascularization (ANGIO or CABG)	IX Diseases of the circulatory system (I9_)	23139	313400	gs://finngen-public-data-r9/summary_stats/finngen_R9_I9_REVASC.gz	https://storage.googleapis.com/finngen-public-data-r9/summary_stats/finngen_R9_I9_REVASC.gz
I9_RHEUFEV	Rheumatic fever incl heart disease	IX Diseases of the circulatory system (I9_)	976	376301	gs://finngen-public-data-r9/summary_stats/finngen_R9_I9_RHEUFEV.gz	https://storage.googleapis.com/finngen-public-data-r9/summary_stats/finngen_R9_I9_RHEUFEV.gz
I9_RHEUFEVHRT	Rheumatic fever with heart involvement	IX Diseases of the circulatory system (I9_)	138	376301	gs://finngen-public-data-r9/summary_stats/finngen_R9_I9_RHEUFEVHRT.gz	https://storage.googleapis.com/finngen-public-data-r9/summary_stats/finngen_R9_I9_RHEUFEVHRT.gz
I9_RHEUFEVWITHOUTHEART	Rheumatic fever without mention of heart involvement	IX Diseases of the circulatory system (I9_)	97	377180	gs://finngen-public-data-r9/summary_stats/finngen_R9_I9_RHEUFEVWITHOUTHEART.gz	https://storage.googleapis.com/finngen-public-data-r9/summary_stats/finngen_R9_I9_RHEUFEVWITHOUTHEART.gz
I9_RHEUVALV	Rheumatic valve diseases	IX Diseases of the circulatory system (I9_)	703	376301	gs://finngen-public-data-r9/summary_stats/finngen_R9_I9_RHEUVALV.gz	https://storage.googleapis.com/finngen-public-data-r9/summary_stats/finngen_R9_I9_RHEUVALV.gz
I9_SAH	Subarachnoid haemmorrhage	IX Diseases of the circulatory system (I9_)	3289	339922	gs://finngen-public-data-r9/summary_stats/finngen_R9_I9_SAH.gz	https://storage.googleapis.com/finngen-public-data-r9/summary_stats/finngen_R9_I9_SAH.gz
I9_SAHANEUR	Aneurysms, operations, SAH	IX Diseases of the circulatory system (I9_)	5342	342673	gs://finngen-public-data-r9/summary_stats/finngen_R9_I9_SAHANEUR.gz	https://storage.googleapis.com/finngen-public-data-r9/summary_stats/finngen_R9_I9_SAHANEUR.gz
I9_SECONDRIGHT	Secondary right heart disease	IX Diseases of the circulatory system (I9_)	1068	367108	gs://finngen-public-data-r9/summary_stats/finngen_R9_I9_SECONDRIGHT.gz	https://storage.googleapis.com/finngen-public-data-r9/summary_stats/finngen_R9_I9_SECONDRIGHT.gz
I9_SEQULAE	Sequelae of cerebrovascular disease	IX Diseases of the circulatory system (I9_)	11408	342673	gs://finngen-public-data-r9/summary_stats/finngen_R9_I9_SEQULAE.gz	https://storage.googleapis.com/finngen-public-data-r9/summary_stats/finngen_R9_I9_SEQULAE.gz
I9_STENOSIS	Occlusion and stenosis of arteries, not leading to stroke	IX Diseases of the circulatory system (I9_)	406	342673	gs://finngen-public-data-r9/summary_stats/finngen_R9_I9_STENOSIS.gz	https://storage.googleapis.com/finngen-public-data-r9/summary_stats/finngen_R9_I9_STENOSIS.gz
I9_STR	Stroke, excluding SAH	IX Diseases of the circulatory system (I9_)	25398	339920	gs://finngen-public-data-r9/summary_stats/finngen_R9_I9_STR.gz	https://storage.googleapis.com/finngen-public-data-r9/summary_stats/finngen_R9_I9_STR.gz
I9_STR_EMBOLIC	Embolic stroke	IX Diseases of the circulatory system (I9_)	1373	342673	gs://finngen-public-data-r9/summary_stats/finngen_R9_I9_STR_EMBOLIC.gz	https://storage.googleapis.com/finngen-public-data-r9/summary_stats/finngen_R9_I9_STR_EMBOLIC.gz
I9_STR_EMBOLIC_WITH_FLIMMER	Embolic stroke with flimmer	IX Diseases of the circulatory system (I9_)	679	331511	gs://finngen-public-data-r9/summary_stats/finngen_R9_I9_STR_EMBOLIC_WITH_FLIMMER.gz	https://storage.googleapis.com/finngen-public-data-r9/summary_stats/finngen_R9_I9_STR_EMBOLIC_WITH_FLIMMER.gz
I9_THAORTANEUR	Thoracic aortic aneurysm	IX Diseases of the circulatory system (I9_)	3510	349539	gs://finngen-public-data-r9/summary_stats/finngen_R9_I9_THAORTANEUR.gz	https://storage.googleapis.com/finngen-public-data-r9/summary_stats/finngen_R9_I9_THAORTANEUR.gz
I9_THROMBANG	Thromboangiitis obliterans	IX Diseases of the circulatory system (I9_)	108	349539	gs://finngen-public-data-r9/summary_stats/finngen_R9_I9_THROMBANG.gz	https://storage.googleapis.com/finngen-public-data-r9/summary_stats/finngen_R9_I9_THROMBANG.gz
I9_THROMBICV	Nonpyogenic thrombosis of intracranial venous system	IX Diseases of the circulatory system (I9_)	231	342673	gs://finngen-public-data-r9/summary_stats/finngen_R9_I9_THROMBICV.gz	https://storage.googleapis.com/finngen-public-data-r9/summary_stats/finngen_R9_I9_THROMBICV.gz
I9_THROMBOTH	Other embolism and thrombosis	IX Diseases of the circulatory system (I9_)	3861	324121	gs://finngen-public-data-r9/summary_stats/finngen_R9_I9_THROMBOTH.gz	https://storage.googleapis.com/finngen-public-data-r9/summary_stats/finngen_R9_I9_THROMBOTH.gz
I9_TIA	Transient ischemic attack	IX Diseases of the circulatory system (I9_)	18398	342294	gs://finngen-public-data-r9/summary_stats/finngen_R9_I9_TIA.gz	https://storage.googleapis.com/finngen-public-data-r9/summary_stats/finngen_R9_I9_TIA.gz
I9_UAP	Unstable angina pectoris	IX Diseases of the circulatory system (I9_)	13304	333375	gs://finngen-public-data-r9/summary_stats/finngen_R9_I9_UAP.gz	https://storage.googleapis.com/finngen-public-data-r9/summary_stats/finngen_R9_I9_UAP.gz
I9_VARICVE	Varicose veins	IX Diseases of the circulatory system (I9_)	29539	324121	gs://finngen-public-data-r9/summary_stats/finngen_R9_I9_VARICVE.gz	https://storage.googleapis.com/finngen-public-data-r9/summary_stats/finngen_R9_I9_VARICVE.gz
I9_VARICVEOES	Oesophageal varices	IX Diseases of the circulatory system (I9_)	1017	324121	gs://finngen-public-data-r9/summary_stats/finngen_R9_I9_VARICVEOES.gz	https://storage.googleapis.com/finngen-public-data-r9/summary_stats/finngen_R9_I9_VARICVEOES.gz
I9_VARICVESOTH	Varicose veins of other sites	IX Diseases of the circulatory system (I9_)	1866	324121	gs://finngen-public-data-r9/summary_stats/finngen_R9_I9_VARICVESOTH.gz	https://storage.googleapis.com/finngen-public-data-r9/summary_stats/finngen_R9_I9_VARICVESOTH.gz
I9_VASCINT	Vascular diseases of the intestine	IX Diseases of the circulatory system (I9_)	966	349539	gs://finngen-public-data-r9/summary_stats/finngen_R9_I9_VASCINT.gz	https://storage.googleapis.com/finngen-public-data-r9/summary_stats/finngen_R9_I9_VASCINT.gz
I9_VASCSYND	Vascular syndromes of brain in cerebrovascular disorders	IX Diseases of the circulatory system (I9_)	1180	359161	gs://finngen-public-data-r9/summary_stats/finngen_R9_I9_VASCSYND.gz	https://storage.googleapis.com/finngen-public-data-r9/summary_stats/finngen_R9_I9_VASCSYND.gz
I9_VEINSOTH	Other disorders of veins	IX Diseases of the circulatory system (I9_)	12630	324121	gs://finngen-public-data-r9/summary_stats/finngen_R9_I9_VEINSOTH.gz	https://storage.googleapis.com/finngen-public-data-r9/summary_stats/finngen_R9_I9_VEINSOTH.gz
I9_VHD	Valvular heart disease excluding rheumatic fever	IX Diseases of the circulatory system (I9_)	20929	286109	gs://finngen-public-data-r9/summary_stats/finngen_R9_I9_VHD.gz	https://storage.googleapis.com/finngen-public-data-r9/summary_stats/finngen_R9_I9_VHD.gz
I9_VTE	Venous thromboembolism	IX Diseases of the circulatory system (I9_)	19372	357905	gs://finngen-public-data-r9/summary_stats/finngen_R9_I9_VTE.gz	https://storage.googleapis.com/finngen-public-data-r9/summary_stats/finngen_R9_I9_VTE.gz
ILD	Interstitial lung disease	Interstitial lung disease endpoints	4213	373064	gs://finngen-public-data-r9/summary_stats/finngen_R9_ILD.gz	https://storage.googleapis.com/finngen-public-data-r9/summary_stats/finngen_R9_ILD.gz
ILD_ELSEWHERE	ILD and respiratory illness in diseases classified elsewhere	Interstitial lung disease endpoints	113	372837	gs://finngen-public-data-r9/summary_stats/finngen_R9_ILD_ELSEWHERE.gz	https://storage.googleapis.com/finngen-public-data-r9/summary_stats/finngen_R9_ILD_ELSEWHERE.gz
ILD_ENDPOINTS	Interstitial lung disease endpoints	Interstitial lung disease endpoints	4213	373064	gs://finngen-public-data-r9/summary_stats/finngen_R9_ILD_ENDPOINTS.gz	https://storage.googleapis.com/finngen-public-data-r9/summary_stats/finngen_R9_ILD_ENDPOINTS.gz
ILD_INSUFFICIENCY	ILD-related respiratory insufficiency	Interstitial lung disease endpoints	722	373064	gs://finngen-public-data-r9/summary_stats/finngen_R9_ILD_INSUFFICIENCY.gz	https://storage.googleapis.com/finngen-public-data-r9/summary_stats/finngen_R9_ILD_INSUFFICIENCY.gz
ILD_SYST_AUTO	ILD related to systemic autoimmune disease	Interstitial lung disease endpoints	104	373064	gs://finngen-public-data-r9/summary_stats/finngen_R9_ILD_SYST_AUTO.gz	https://storage.googleapis.com/finngen-public-data-r9/summary_stats/finngen_R9_ILD_SYST_AUTO.gz
INCREASEDMUSCLETONE	Increased muscle tone	Miscellaneous, not yet classified endpoints	173	377104	gs://finngen-public-data-r9/summary_stats/finngen_R9_INCREASEDMUSCLETONE.gz	https://storage.googleapis.com/finngen-public-data-r9/summary_stats/finngen_R9_INCREASEDMUSCLETONE.gz
INFLUENZA	All influenza (not pneumonia)	Asthma and related endpoints	5136	314673	gs://finngen-public-data-r9/summary_stats/finngen_R9_INFLUENZA.gz	https://storage.googleapis.com/finngen-public-data-r9/summary_stats/finngen_R9_INFLUENZA.gz
INTERSTITIAL_CYSTIT_CHRONIC	Interstitial cystitis (chronic), drug-induced	XIV Diseases of the genitourinary system (N14_)	87	377190	gs://finngen-public-data-r9/summary_stats/finngen_R9_INTERSTITIAL_CYSTIT_CHRONIC.gz	https://storage.googleapis.com/finngen-public-data-r9/summary_stats/finngen_R9_INTERSTITIAL_CYSTIT_CHRONIC.gz
INV_VENT	Invasive ventilation	Comorbidities of COPD	1996	372315	gs://finngen-public-data-r9/summary_stats/finngen_R9_INV_VENT.gz	https://storage.googleapis.com/finngen-public-data-r9/summary_stats/finngen_R9_INV_VENT.gz
IPF	Idiopathic pulmonary fibrosis	Interstitial lung disease endpoints	2018	373064	gs://finngen-public-data-r9/summary_stats/finngen_R9_IPF.gz	https://storage.googleapis.com/finngen-public-data-r9/summary_stats/finngen_R9_IPF.gz
J10_ABSCLUNGPNEUMO	Abscess of lung	X Diseases of the respiratory system (J10_)	390	375800	gs://finngen-public-data-r9/summary_stats/finngen_R9_J10_ABSCLUNGPNEUMO.gz	https://storage.googleapis.com/finngen-public-data-r9/summary_stats/finngen_R9_J10_ABSCLUNGPNEUMO.gz
J10_ACUTELOWERNAS	Unspecified acute lower respiratory infection	X Diseases of the respiratory system (J10_)	4616	356404	gs://finngen-public-data-r9/summary_stats/finngen_R9_J10_ACUTELOWERNAS.gz	https://storage.googleapis.com/finngen-public-data-r9/summary_stats/finngen_R9_J10_ACUTELOWERNAS.gz
J10_ACUTEUPPERINFEC	Acute upper respiratory infections of multiple and unspecified sites	X Diseases of the respiratory system (J10_)	36445	308166	gs://finngen-public-data-r9/summary_stats/finngen_R9_J10_ACUTEUPPERINFEC.gz	https://storage.googleapis.com/finngen-public-data-r9/summary_stats/finngen_R9_J10_ACUTEUPPERINFEC.gz
J10_ARDS	Adult respiratory distress syndrome	X Diseases of the respiratory system (J10_)	328	372077	gs://finngen-public-data-r9/summary_stats/finngen_R9_J10_ARDS.gz	https://storage.googleapis.com/finngen-public-data-r9/summary_stats/finngen_R9_J10_ARDS.gz
J10_ASBESTPNEUMOC	Pneumoconiosis due to asbestos and other mineral fibres	X Diseases of the respiratory system (J10_)	610	372962	gs://finngen-public-data-r9/summary_stats/finngen_R9_J10_ASBESTPNEUMOC.gz	https://storage.googleapis.com/finngen-public-data-r9/summary_stats/finngen_R9_J10_ASBESTPNEUMOC.gz
J10_ASTHMACOPDKELA	Asthma/COPD (KELA code 203)	X Diseases of the respiratory system (J10_)	41495	311286	gs://finngen-public-data-r9/summary_stats/finngen_R9_J10_ASTHMACOPDKELA.gz	https://storage.googleapis.com/finngen-public-data-r9/summary_stats/finngen_R9_J10_ASTHMACOPDKELA.gz
J10_ASTHMA_EXMORE	Asthma (more control exclusions)	X Diseases of the respiratory system (J10_)	42163	202399	gs://finngen-public-data-r9/summary_stats/finngen_R9_J10_ASTHMA_EXMORE.gz	https://storage.googleapis.com/finngen-public-data-r9/summary_stats/finngen_R9_J10_ASTHMA_EXMORE.gz
J10_ASTHMA_MAIN_EXMORE	Asthma (only as main-diagnosis) (more control exclusions)	X Diseases of the respiratory system (J10_)	34343	202399	gs://finngen-public-data-r9/summary_stats/finngen_R9_J10_ASTHMA_MAIN_EXMORE.gz	https://storage.googleapis.com/finngen-public-data-r9/summary_stats/finngen_R9_J10_ASTHMA_MAIN_EXMORE.gz
J10_BRONCH	Bronchitis, not specified as acute or chronic	X Diseases of the respiratory system (J10_)	2816	311286	gs://finngen-public-data-r9/summary_stats/finngen_R9_J10_BRONCH.gz	https://storage.googleapis.com/finngen-public-data-r9/summary_stats/finngen_R9_J10_BRONCH.gz
J10_BRONCHIECTASIS	Bronchiectasis	X Diseases of the respiratory system (J10_)	2188	311286	gs://finngen-public-data-r9/summary_stats/finngen_R9_J10_BRONCHIECTASIS.gz	https://storage.googleapis.com/finngen-public-data-r9/summary_stats/finngen_R9_J10_BRONCHIECTASIS.gz
J10_BRONCHIOLITIS	Acute bronchiolitis	X Diseases of the respiratory system (J10_)	1953	356404	gs://finngen-public-data-r9/summary_stats/finngen_R9_J10_BRONCHIOLITIS.gz	https://storage.googleapis.com/finngen-public-data-r9/summary_stats/finngen_R9_J10_BRONCHIOLITIS.gz
J10_BRONCHITIS	Acute bronchitis	X Diseases of the respiratory system (J10_)	15393	356404	gs://finngen-public-data-r9/summary_stats/finngen_R9_J10_BRONCHITIS.gz	https://storage.googleapis.com/finngen-public-data-r9/summary_stats/finngen_R9_J10_BRONCHITIS.gz
J10_BRONCHNAS	Unspecified chronic bronchitis	X Diseases of the respiratory system (J10_)	1150	311286	gs://finngen-public-data-r9/summary_stats/finngen_R9_J10_BRONCHNAS.gz	https://storage.googleapis.com/finngen-public-data-r9/summary_stats/finngen_R9_J10_BRONCHNAS.gz
J10_CHEMGASRESP	Respiratory conditions due to inhalation of chemicals, gases, fumes and vapours	X Diseases of the respiratory system (J10_)	233	372962	gs://finngen-public-data-r9/summary_stats/finngen_R9_J10_CHEMGASRESP.gz	https://storage.googleapis.com/finngen-public-data-r9/summary_stats/finngen_R9_J10_CHEMGASRESP.gz
J10_CHRONLARYNGITIS	Chronic laryngitis and laryngotracheitis	X Diseases of the respiratory system (J10_)	4319	283342	gs://finngen-public-data-r9/summary_stats/finngen_R9_J10_CHRONLARYNGITIS.gz	https://storage.googleapis.com/finngen-public-data-r9/summary_stats/finngen_R9_J10_CHRONLARYNGITIS.gz
J10_CHRONRHINITIS	Chronic rhinitis, nasopharyngitis and pharyngitis	X Diseases of the respiratory system (J10_)	10868	283342	gs://finngen-public-data-r9/summary_stats/finngen_R9_J10_CHRONRHINITIS.gz	https://storage.googleapis.com/finngen-public-data-r9/summary_stats/finngen_R9_J10_CHRONRHINITIS.gz
J10_CHRONSINUSITIS	Chronic sinusitis	X Diseases of the respiratory system (J10_)	16395	283342	gs://finngen-public-data-r9/summary_stats/finngen_R9_J10_CHRONSINUSITIS.gz	https://storage.googleapis.com/finngen-public-data-r9/summary_stats/finngen_R9_J10_CHRONSINUSITIS.gz
J10_CHRONTONSADEN	Chronic diseases of tonsils and adenoids	X Diseases of the respiratory system (J10_)	43325	283342	gs://finngen-public-data-r9/summary_stats/finngen_R9_J10_CHRONTONSADEN.gz	https://storage.googleapis.com/finngen-public-data-r9/summary_stats/finngen_R9_J10_CHRONTONSADEN.gz
J10_COLD	Acute nasopharyngitis(common cold)	X Diseases of the respiratory system (J10_)	3956	308166	gs://finngen-public-data-r9/summary_stats/finngen_R9_J10_COLD.gz	https://storage.googleapis.com/finngen-public-data-r9/summary_stats/finngen_R9_J10_COLD.gz
J10_COPD	COPD	X Diseases of the respiratory system (J10_)	18266	311286	gs://finngen-public-data-r9/summary_stats/finngen_R9_J10_COPD.gz	https://storage.googleapis.com/finngen-public-data-r9/summary_stats/finngen_R9_J10_COPD.gz
J10_EMPHYSEMA	Emphysema	X Diseases of the respiratory system (J10_)	1885	311286	gs://finngen-public-data-r9/summary_stats/finngen_R9_J10_EMPHYSEMA.gz	https://storage.googleapis.com/finngen-public-data-r9/summary_stats/finngen_R9_J10_EMPHYSEMA.gz
J10_EPIGLOTTITIS	Acute epiglottitis	X Diseases of the respiratory system (J10_)	418	308166	gs://finngen-public-data-r9/summary_stats/finngen_R9_J10_EPIGLOTTITIS.gz	https://storage.googleapis.com/finngen-public-data-r9/summary_stats/finngen_R9_J10_EPIGLOTTITIS.gz
J10_EXTERLUNG	Lung diseases due to external agents	X Diseases of the respiratory system (J10_)	4315	372962	gs://finngen-public-data-r9/summary_stats/finngen_R9_J10_EXTERLUNG.gz	https://storage.googleapis.com/finngen-public-data-r9/summary_stats/finngen_R9_J10_EXTERLUNG.gz
J10_HYPERSPNEUMONI	Hypersensitivity pneumonitis due to organic dust	X Diseases of the respiratory system (J10_)	446	372962	gs://finngen-public-data-r9/summary_stats/finngen_R9_J10_HYPERSPNEUMONI.gz	https://storage.googleapis.com/finngen-public-data-r9/summary_stats/finngen_R9_J10_HYPERSPNEUMONI.gz
J10_INFLUENZA	All influenza	X Diseases of the respiratory system (J10_)	8555	314673	gs://finngen-public-data-r9/summary_stats/finngen_R9_J10_INFLUENZA.gz	https://storage.googleapis.com/finngen-public-data-r9/summary_stats/finngen_R9_J10_INFLUENZA.gz
J10_INFLUPNEU	Influenza and pneumonia	X Diseases of the respiratory system (J10_)	62604	314673	gs://finngen-public-data-r9/summary_stats/finngen_R9_J10_INFLUPNEU.gz	https://storage.googleapis.com/finngen-public-data-r9/summary_stats/finngen_R9_J10_INFLUPNEU.gz
J10_INORGPNEUMOC	Pneumoconiosis due to other inorganic dusts	X Diseases of the respiratory system (J10_)	112	372962	gs://finngen-public-data-r9/summary_stats/finngen_R9_J10_INORGPNEUMOC.gz	https://storage.googleapis.com/finngen-public-data-r9/summary_stats/finngen_R9_J10_INORGPNEUMOC.gz
J10_LARYNGITIS	Acute laryngitis and tracheitis	X Diseases of the respiratory system (J10_)	4158	308166	gs://finngen-public-data-r9/summary_stats/finngen_R9_J10_LARYNGITIS.gz	https://storage.googleapis.com/finngen-public-data-r9/summary_stats/finngen_R9_J10_LARYNGITIS.gz
J10_LOWCHRON	Chronic lower respiratory diseases	X Diseases of the respiratory system (J10_)	65991	311286	gs://finngen-public-data-r9/summary_stats/finngen_R9_J10_LOWCHRON.gz	https://storage.googleapis.com/finngen-public-data-r9/summary_stats/finngen_R9_J10_LOWCHRON.gz
J10_LOWERINF	Other acute lower respiratory infections	X Diseases of the respiratory system (J10_)	20873	356404	gs://finngen-public-data-r9/summary_stats/finngen_R9_J10_LOWERINF.gz	https://storage.googleapis.com/finngen-public-data-r9/summary_stats/finngen_R9_J10_LOWERINF.gz
J10_NASALPOLYP	Nasal polyp	X Diseases of the respiratory system (J10_)	6255	283342	gs://finngen-public-data-r9/summary_stats/finngen_R9_J10_NASALPOLYP.gz	https://storage.googleapis.com/finngen-public-data-r9/summary_stats/finngen_R9_J10_NASALPOLYP.gz
J10_NECROTIC	Suppurative and necrotic conditions of lower respiratory tract	X Diseases of the respiratory system (J10_)	1477	375800	gs://finngen-public-data-r9/summary_stats/finngen_R9_J10_NECROTIC.gz	https://storage.googleapis.com/finngen-public-data-r9/summary_stats/finngen_R9_J10_NECROTIC.gz
J10_PERITONSABSC	Peritonsillar abscess	X Diseases of the respiratory system (J10_)	7510	283342	gs://finngen-public-data-r9/summary_stats/finngen_R9_J10_PERITONSABSC.gz	https://storage.googleapis.com/finngen-public-data-r9/summary_stats/finngen_R9_J10_PERITONSABSC.gz
J10_PHARYNGITIS	Acute pharyngitis	X Diseases of the respiratory system (J10_)	4747	308166	gs://finngen-public-data-r9/summary_stats/finngen_R9_J10_PHARYNGITIS.gz	https://storage.googleapis.com/finngen-public-data-r9/summary_stats/finngen_R9_J10_PHARYNGITIS.gz
J10_PLEURA	Other diseases of pleura	X Diseases of the respiratory system (J10_)	15441	361836	gs://finngen-public-data-r9/summary_stats/finngen_R9_J10_PLEURA.gz	https://storage.googleapis.com/finngen-public-data-r9/summary_stats/finngen_R9_J10_PLEURA.gz
J10_PLEUREFFUSION	Pleural effusion	X Diseases of the respiratory system (J10_)	4513	361836	gs://finngen-public-data-r9/summary_stats/finngen_R9_J10_PLEUREFFUSION.gz	https://storage.googleapis.com/finngen-public-data-r9/summary_stats/finngen_R9_J10_PLEUREFFUSION.gz
J10_PLEUROTH	Other pleural conditions	X Diseases of the respiratory system (J10_)	2985	361836	gs://finngen-public-data-r9/summary_stats/finngen_R9_J10_PLEUROTH.gz	https://storage.googleapis.com/finngen-public-data-r9/summary_stats/finngen_R9_J10_PLEUROTH.gz
J10_PLEURPLAGUE	Pleural plaque	X Diseases of the respiratory system (J10_)	2819	361836	gs://finngen-public-data-r9/summary_stats/finngen_R9_J10_PLEURPLAGUE.gz	https://storage.googleapis.com/finngen-public-data-r9/summary_stats/finngen_R9_J10_PLEURPLAGUE.gz
J10_PNEUMOBACT	Bacterial pneumoniae	X Diseases of the respiratory system (J10_)	16244	314673	gs://finngen-public-data-r9/summary_stats/finngen_R9_J10_PNEUMOBACT.gz	https://storage.googleapis.com/finngen-public-data-r9/summary_stats/finngen_R9_J10_PNEUMOBACT.gz
J10_PNEUMOHAEM	Pneumonia due to Haemophilus influenzae	X Diseases of the respiratory system (J10_)	87	314673	gs://finngen-public-data-r9/summary_stats/finngen_R9_J10_PNEUMOHAEM.gz	https://storage.googleapis.com/finngen-public-data-r9/summary_stats/finngen_R9_J10_PNEUMOHAEM.gz
J10_PNEUMONIA	All pneumoniae	X Diseases of the respiratory system (J10_)	58174	319103	gs://finngen-public-data-r9/summary_stats/finngen_R9_J10_PNEUMONIA.gz	https://storage.googleapis.com/finngen-public-data-r9/summary_stats/finngen_R9_J10_PNEUMONIA.gz
J10_PNEUMONISOLLIQ	Pneumonitis due to solids and liquids	X Diseases of the respiratory system (J10_)	2326	372962	gs://finngen-public-data-r9/summary_stats/finngen_R9_J10_PNEUMONISOLLIQ.gz	https://storage.googleapis.com/finngen-public-data-r9/summary_stats/finngen_R9_J10_PNEUMONISOLLIQ.gz
J10_PNEUMONONBACT	Pneumonia due to other infectious organisms, not elsewhere classified	X Diseases of the respiratory system (J10_)	830	314673	gs://finngen-public-data-r9/summary_stats/finngen_R9_J10_PNEUMONONBACT.gz	https://storage.googleapis.com/finngen-public-data-r9/summary_stats/finngen_R9_J10_PNEUMONONBACT.gz
J10_PNEUMOPNEUMO	Pneumonia due to Streptococcus pneumoniae	X Diseases of the respiratory system (J10_)	1245	314673	gs://finngen-public-data-r9/summary_stats/finngen_R9_J10_PNEUMOPNEUMO.gz	https://storage.googleapis.com/finngen-public-data-r9/summary_stats/finngen_R9_J10_PNEUMOPNEUMO.gz
J10_PNEUMOTHORAX	Pneumothorax	X Diseases of the respiratory system (J10_)	1999	361836	gs://finngen-public-data-r9/summary_stats/finngen_R9_J10_PNEUMOTHORAX.gz	https://storage.googleapis.com/finngen-public-data-r9/summary_stats/finngen_R9_J10_PNEUMOTHORAX.gz
J10_PULMEOS	Pulmonary eosinophilia, not elsewhere classified	X Diseases of the respiratory system (J10_)	324	372077	gs://finngen-public-data-r9/summary_stats/finngen_R9_J10_PULMEOS.gz	https://storage.googleapis.com/finngen-public-data-r9/summary_stats/finngen_R9_J10_PULMEOS.gz
J10_PULMOEDEMA	Pulmonary oedema	X Diseases of the respiratory system (J10_)	477	372077	gs://finngen-public-data-r9/summary_stats/finngen_R9_J10_PULMOEDEMA.gz	https://storage.googleapis.com/finngen-public-data-r9/summary_stats/finngen_R9_J10_PULMOEDEMA.gz
J10_PYOTHORAX	Pyothorax	X Diseases of the respiratory system (J10_)	1120	375800	gs://finngen-public-data-r9/summary_stats/finngen_R9_J10_PYOTHORAX.gz	https://storage.googleapis.com/finngen-public-data-r9/summary_stats/finngen_R9_J10_PYOTHORAX.gz
J10_RESPCONDEXT	Respiratory conditions due to other external agents	X Diseases of the respiratory system (J10_)	510	372962	gs://finngen-public-data-r9/summary_stats/finngen_R9_J10_RESPCONDEXT.gz	https://storage.googleapis.com/finngen-public-data-r9/summary_stats/finngen_R9_J10_RESPCONDEXT.gz
J10_RESPOTHER	Other diseases of the respiratory system	X Diseases of the respiratory system (J10_)	6381	370896	gs://finngen-public-data-r9/summary_stats/finngen_R9_J10_RESPOTHER.gz	https://storage.googleapis.com/finngen-public-data-r9/summary_stats/finngen_R9_J10_RESPOTHER.gz
J10_SEPTDEV	Deviated nasal septum	X Diseases of the respiratory system (J10_)	11680	283342	gs://finngen-public-data-r9/summary_stats/finngen_R9_J10_SEPTDEV.gz	https://storage.googleapis.com/finngen-public-data-r9/summary_stats/finngen_R9_J10_SEPTDEV.gz
J10_SILICAPNEUMOC	Pneumoconiosis due to dust containing silica	X Diseases of the respiratory system (J10_)	92	372962	gs://finngen-public-data-r9/summary_stats/finngen_R9_J10_SILICAPNEUMOC.gz	https://storage.googleapis.com/finngen-public-data-r9/summary_stats/finngen_R9_J10_SILICAPNEUMOC.gz
J10_SIMPLBRONCH	Simple and mucopurulent chronic bronchitis	X Diseases of the respiratory system (J10_)	1299	311286	gs://finngen-public-data-r9/summary_stats/finngen_R9_J10_SIMPLBRONCH.gz	https://storage.googleapis.com/finngen-public-data-r9/summary_stats/finngen_R9_J10_SIMPLBRONCH.gz
J10_SINUSITIS	Acute sinusitis	X Diseases of the respiratory system (J10_)	20520	308166	gs://finngen-public-data-r9/summary_stats/finngen_R9_J10_SINUSITIS.gz	https://storage.googleapis.com/finngen-public-data-r9/summary_stats/finngen_R9_J10_SINUSITIS.gz
J10_TONSILLECTOMY	Tonsillectomy	X Diseases of the respiratory system (J10_)	27449	349828	gs://finngen-public-data-r9/summary_stats/finngen_R9_J10_TONSILLECTOMY.gz	https://storage.googleapis.com/finngen-public-data-r9/summary_stats/finngen_R9_J10_TONSILLECTOMY.gz
J10_TONSILLITIS	Other and unspecified tonsillitis	X Diseases of the respiratory system (J10_)	13190	308166	gs://finngen-public-data-r9/summary_stats/finngen_R9_J10_TONSILLITIS.gz	https://storage.googleapis.com/finngen-public-data-r9/summary_stats/finngen_R9_J10_TONSILLITIS.gz
J10_UPPERDIS	Other diseases of upper respiratory tract	X Diseases of the respiratory system (J10_)	93935	283342	gs://finngen-public-data-r9/summary_stats/finngen_R9_J10_UPPERDIS.gz	https://storage.googleapis.com/finngen-public-data-r9/summary_stats/finngen_R9_J10_UPPERDIS.gz
J10_UPPERINFEC	Acute upper respiratory infections	X Diseases of the respiratory system (J10_)	69111	308166	gs://finngen-public-data-r9/summary_stats/finngen_R9_J10_UPPERINFEC.gz	https://storage.googleapis.com/finngen-public-data-r9/summary_stats/finngen_R9_J10_UPPERINFEC.gz
J10_VIRALPNEUMO	Viral pneumonia	X Diseases of the respiratory system (J10_)	3394	314673	gs://finngen-public-data-r9/summary_stats/finngen_R9_J10_VIRALPNEUMO.gz	https://storage.googleapis.com/finngen-public-data-r9/summary_stats/finngen_R9_J10_VIRALPNEUMO.gz
J10_VOCALLARYNX	Diseases of vocal cords and larynx+other diseases of upper respiratory tract, no elsewhere classified	X Diseases of the respiratory system (J10_)	19530	283342	gs://finngen-public-data-r9/summary_stats/finngen_R9_J10_VOCALLARYNX.gz	https://storage.googleapis.com/finngen-public-data-r9/summary_stats/finngen_R9_J10_VOCALLARYNX.gz
JOINTPAIN	Pain in joint	XIII Diseases of the musculoskeletal system and connective tissue (M13_)	27688	205355	gs://finngen-public-data-r9/summary_stats/finngen_R9_JOINTPAIN.gz	https://storage.googleapis.com/finngen-public-data-r9/summary_stats/finngen_R9_JOINTPAIN.gz
JUVEN_ARTHR	Juvenile arthritis (FINNGEN)	Rheuma endpoints	1494	285035	gs://finngen-public-data-r9/summary_stats/finngen_R9_JUVEN_ARTHR.gz	https://storage.googleapis.com/finngen-public-data-r9/summary_stats/finngen_R9_JUVEN_ARTHR.gz
K11_ABRASION	Abrasion of teeth	XI Diseases of the digestive system (K11_)	149	259234	gs://finngen-public-data-r9/summary_stats/finngen_R9_K11_ABRASION.gz	https://storage.googleapis.com/finngen-public-data-r9/summary_stats/finngen_R9_K11_ABRASION.gz
K11_ABSCANAL	Abscess of anal and rectal regions	XI Diseases of the digestive system (K11_)	2595	301931	gs://finngen-public-data-r9/summary_stats/finngen_R9_K11_ABSCANAL.gz	https://storage.googleapis.com/finngen-public-data-r9/summary_stats/finngen_R9_K11_ABSCANAL.gz
K11_ACHAL	Achalasia of cardia	XI Diseases of the digestive system (K11_)	506	320387	gs://finngen-public-data-r9/summary_stats/finngen_R9_K11_ACHAL.gz	https://storage.googleapis.com/finngen-public-data-r9/summary_stats/finngen_R9_K11_ACHAL.gz
K11_ACUTGASTR	Acute gastritis	XI Diseases of the digestive system (K11_)	2370	320387	gs://finngen-public-data-r9/summary_stats/finngen_R9_K11_ACUTGASTR.gz	https://storage.googleapis.com/finngen-public-data-r9/summary_stats/finngen_R9_K11_ACUTGASTR.gz
K11_ACUTPANC	Acute pancreatitis	XI Diseases of the digestive system (K11_)	6223	330903	gs://finngen-public-data-r9/summary_stats/finngen_R9_K11_ACUTPANC.gz	https://storage.googleapis.com/finngen-public-data-r9/summary_stats/finngen_R9_K11_ACUTPANC.gz
K11_ADHE	Intestinal adhesions without obstruction	XI Diseases of the digestive system (K11_)	2370	301931	gs://finngen-public-data-r9/summary_stats/finngen_R9_K11_ADHE.gz	https://storage.googleapis.com/finngen-public-data-r9/summary_stats/finngen_R9_K11_ADHE.gz
K11_ALCGASTR	Alcoholic gastritis	XI Diseases of the digestive system (K11_)	430	320387	gs://finngen-public-data-r9/summary_stats/finngen_R9_K11_ALCGASTR.gz	https://storage.googleapis.com/finngen-public-data-r9/summary_stats/finngen_R9_K11_ALCGASTR.gz
K11_ALCOLIV	Alcoholic liver disease	XI Diseases of the digestive system (K11_)	2761	366450	gs://finngen-public-data-r9/summary_stats/finngen_R9_K11_ALCOLIV.gz	https://storage.googleapis.com/finngen-public-data-r9/summary_stats/finngen_R9_K11_ALCOLIV.gz
K11_ANOMALI_DENTAL_ARCH_RELATIONS1_INCLAVO	Anomalies of dental arch relationship, including avohilmo	XI Diseases of the digestive system (K11_)	6260	371017	gs://finngen-public-data-r9/summary_stats/finngen_R9_K11_ANOMALI_DENTAL_ARCH_RELATIONS1_INCLAVO.gz	https://storage.googleapis.com/finngen-public-data-r9/summary_stats/finngen_R9_K11_ANOMALI_DENTAL_ARCH_RELATIONS1_INCLAVO.gz
K11_APHTA_RECUR	Recurring oral aphthae	XI Diseases of the digestive system (K11_)	1221	376056	gs://finngen-public-data-r9/summary_stats/finngen_R9_K11_APHTA_RECUR.gz	https://storage.googleapis.com/finngen-public-data-r9/summary_stats/finngen_R9_K11_APHTA_RECUR.gz
K11_APHTA_RECUR_INCLAVO	Recurring oral aphthae, including avohilmo	XI Diseases of the digestive system (K11_)	3577	373700	gs://finngen-public-data-r9/summary_stats/finngen_R9_K11_APHTA_RECUR_INCLAVO.gz	https://storage.googleapis.com/finngen-public-data-r9/summary_stats/finngen_R9_K11_APHTA_RECUR_INCLAVO.gz
K11_APPENDACUT	Acute appendicitis	XI Diseases of the digestive system (K11_)	28745	346283	gs://finngen-public-data-r9/summary_stats/finngen_R9_K11_APPENDACUT.gz	https://storage.googleapis.com/finngen-public-data-r9/summary_stats/finngen_R9_K11_APPENDACUT.gz
K11_APPENDECTOMY	Appendectomy	XI Diseases of the digestive system (K11_)	26013	351264	gs://finngen-public-data-r9/summary_stats/finngen_R9_K11_APPENDECTOMY.gz	https://storage.googleapis.com/finngen-public-data-r9/summary_stats/finngen_R9_K11_APPENDECTOMY.gz
K11_APPENDOTH	Other appendicitis	XI Diseases of the digestive system (K11_)	2545	346283	gs://finngen-public-data-r9/summary_stats/finngen_R9_K11_APPENDOTH.gz	https://storage.googleapis.com/finngen-public-data-r9/summary_stats/finngen_R9_K11_APPENDOTH.gz
K11_ASYMMETRY_JAW	Asymmetry of jaw	XI Diseases of the digestive system (K11_)	369	376908	gs://finngen-public-data-r9/summary_stats/finngen_R9_K11_ASYMMETRY_JAW.gz	https://storage.googleapis.com/finngen-public-data-r9/summary_stats/finngen_R9_K11_ASYMMETRY_JAW.gz
K11_ATTRITION	Excessive attrition of teeth	XI Diseases of the digestive system (K11_)	840	259234	gs://finngen-public-data-r9/summary_stats/finngen_R9_K11_ATTRITION.gz	https://storage.googleapis.com/finngen-public-data-r9/summary_stats/finngen_R9_K11_ATTRITION.gz
K11_BARRET	Barrett oesophagus	XI Diseases of the digestive system (K11_)	1123	320387	gs://finngen-public-data-r9/summary_stats/finngen_R9_K11_BARRET.gz	https://storage.googleapis.com/finngen-public-data-r9/summary_stats/finngen_R9_K11_BARRET.gz
K11_BILIAOTH	Other diseases of biliary tract	XI Diseases of the digestive system (K11_)	2294	330903	gs://finngen-public-data-r9/summary_stats/finngen_R9_K11_BILIAOTH.gz	https://storage.googleapis.com/finngen-public-data-r9/summary_stats/finngen_R9_K11_BILIAOTH.gz
K11_CARIES_1_ONLYAVO	Dental caries 1, only avohilmo	XI Diseases of the digestive system (K11_)	161113	216164	gs://finngen-public-data-r9/summary_stats/finngen_R9_K11_CARIES_1_ONLYAVO.gz	https://storage.googleapis.com/finngen-public-data-r9/summary_stats/finngen_R9_K11_CARIES_1_ONLYAVO.gz
K11_CARIES_2	Dental caries 2	XI Diseases of the digestive system (K11_)	25095	352182	gs://finngen-public-data-r9/summary_stats/finngen_R9_K11_CARIES_2.gz	https://storage.googleapis.com/finngen-public-data-r9/summary_stats/finngen_R9_K11_CARIES_2.gz
K11_CARIES_DENTIN	Dentinal caries	XI Diseases of the digestive system (K11_)	7680	259234	gs://finngen-public-data-r9/summary_stats/finngen_R9_K11_CARIES_DENTIN.gz	https://storage.googleapis.com/finngen-public-data-r9/summary_stats/finngen_R9_K11_CARIES_DENTIN.gz
K11_CD_STRICT2	Crohn disease (strict definition, require KELA, min 2 HDR)	XI Diseases of the digestive system (K11_)	1665	375445	gs://finngen-public-data-r9/summary_stats/finngen_R9_K11_CD_STRICT2.gz	https://storage.googleapis.com/finngen-public-data-r9/summary_stats/finngen_R9_K11_CD_STRICT2.gz
K11_CHOLANGI	Cholangitis (primary sclerosing, PSC)	XI Diseases of the digestive system (K11_)	1715	330903	gs://finngen-public-data-r9/summary_stats/finngen_R9_K11_CHOLANGI.gz	https://storage.googleapis.com/finngen-public-data-r9/summary_stats/finngen_R9_K11_CHOLANGI.gz
K11_CHOLANGI_STRICT	Cholangitis (primary sclerosing, PSC), with reimbursement 202	Gastrointestinal endpoints	471	356547	gs://finngen-public-data-r9/summary_stats/finngen_R9_K11_CHOLANGI_STRICT.gz	https://storage.googleapis.com/finngen-public-data-r9/summary_stats/finngen_R9_K11_CHOLANGI_STRICT.gz
K11_CHOLECYST	Cholecystitis	XI Diseases of the digestive system (K11_)	4299	330903	gs://finngen-public-data-r9/summary_stats/finngen_R9_K11_CHOLECYST.gz	https://storage.googleapis.com/finngen-public-data-r9/summary_stats/finngen_R9_K11_CHOLECYST.gz
K11_CHOLECYSTECTOMY	Cholecystectomy	XI Diseases of the digestive system (K11_)	26778	350499	gs://finngen-public-data-r9/summary_stats/finngen_R9_K11_CHOLECYSTECTOMY.gz	https://storage.googleapis.com/finngen-public-data-r9/summary_stats/finngen_R9_K11_CHOLECYSTECTOMY.gz
K11_CHOLELITH	Cholelithiasis	XI Diseases of the digestive system (K11_)	37041	330903	gs://finngen-public-data-r9/summary_stats/finngen_R9_K11_CHOLELITH.gz	https://storage.googleapis.com/finngen-public-data-r9/summary_stats/finngen_R9_K11_CHOLELITH.gz
K11_CHRONGASTR	Chronic gastritis	XI Diseases of the digestive system (K11_)	9570	320387	gs://finngen-public-data-r9/summary_stats/finngen_R9_K11_CHRONGASTR.gz	https://storage.googleapis.com/finngen-public-data-r9/summary_stats/finngen_R9_K11_CHRONGASTR.gz
K11_CHRONHEP	Chronic hepatitis, not elsewhere classified	XI Diseases of the digestive system (K11_)	885	366450	gs://finngen-public-data-r9/summary_stats/finngen_R9_K11_CHRONHEP.gz	https://storage.googleapis.com/finngen-public-data-r9/summary_stats/finngen_R9_K11_CHRONHEP.gz
K11_CHRONPANC	Chronic pancreatitis	XI Diseases of the digestive system (K11_)	3320	330903	gs://finngen-public-data-r9/summary_stats/finngen_R9_K11_CHRONPANC.gz	https://storage.googleapis.com/finngen-public-data-r9/summary_stats/finngen_R9_K11_CHRONPANC.gz
K11_COELIAC	Coeliac disease	XI Diseases of the digestive system (K11_)	3690	361055	gs://finngen-public-data-r9/summary_stats/finngen_R9_K11_COELIAC.gz	https://storage.googleapis.com/finngen-public-data-r9/summary_stats/finngen_R9_K11_COELIAC.gz
K11_CONSTIPATION	Constipation	XI Diseases of the digestive system (K11_)	36022	341255	gs://finngen-public-data-r9/summary_stats/finngen_R9_K11_CONSTIPATION.gz	https://storage.googleapis.com/finngen-public-data-r9/summary_stats/finngen_R9_K11_CONSTIPATION.gz
K11_CROSSBITE	Crossbite	XI Diseases of the digestive system (K11_)	1678	375599	gs://finngen-public-data-r9/summary_stats/finngen_R9_K11_CROSSBITE.gz	https://storage.googleapis.com/finngen-public-data-r9/summary_stats/finngen_R9_K11_CROSSBITE.gz
K11_CROWDI_TEETH_INCLAVO	Crowding of teeth, including avohilmo	XI Diseases of the digestive system (K11_)	2468	374809	gs://finngen-public-data-r9/summary_stats/finngen_R9_K11_CROWDI_TEETH_INCLAVO.gz	https://storage.googleapis.com/finngen-public-data-r9/summary_stats/finngen_R9_K11_CROWDI_TEETH_INCLAVO.gz
K11_DEEP_BITE_INCLAVO	Deep bite , including avohilmo	XI Diseases of the digestive system (K11_)	2804	374473	gs://finngen-public-data-r9/summary_stats/finngen_R9_K11_DEEP_BITE_INCLAVO.gz	https://storage.googleapis.com/finngen-public-data-r9/summary_stats/finngen_R9_K11_DEEP_BITE_INCLAVO.gz
K11_DEEP_BITE_SURGERY	Deep bite that required surgery	XI Diseases of the digestive system (K11_)	293	376984	gs://finngen-public-data-r9/summary_stats/finngen_R9_K11_DEEP_BITE_SURGERY.gz	https://storage.googleapis.com/finngen-public-data-r9/summary_stats/finngen_R9_K11_DEEP_BITE_SURGERY.gz
K11_DENTOFACIAL_ANOMALIES	Dentofacial anomalies [including malocclusion]	XI Diseases of the digestive system (K11_)	9866	259234	gs://finngen-public-data-r9/summary_stats/finngen_R9_K11_DENTOFACIAL_ANOMALIES.gz	https://storage.googleapis.com/finngen-public-data-r9/summary_stats/finngen_R9_K11_DENTOFACIAL_ANOMALIES.gz
K11_DEPOSITS	Deposits [accretions] on teeth	XI Diseases of the digestive system (K11_)	1974	259234	gs://finngen-public-data-r9/summary_stats/finngen_R9_K11_DEPOSITS.gz	https://storage.googleapis.com/finngen-public-data-r9/summary_stats/finngen_R9_K11_DEPOSITS.gz
K11_DIAHER	Diaphragmatic hernia	XI Diseases of the digestive system (K11_)	11757	322586	gs://finngen-public-data-r9/summary_stats/finngen_R9_K11_DIAHER.gz	https://storage.googleapis.com/finngen-public-data-r9/summary_stats/finngen_R9_K11_DIAHER.gz
K11_DISLIVOTH	Other diseases of liver	XI Diseases of the digestive system (K11_)	5052	366450	gs://finngen-public-data-r9/summary_stats/finngen_R9_K11_DISLIVOTH.gz	https://storage.googleapis.com/finngen-public-data-r9/summary_stats/finngen_R9_K11_DISLIVOTH.gz
K11_DISOESINOTH	Disorders of oesophagus in diseases classified elsewhere	XI Diseases of the digestive system (K11_)	523	320387	gs://finngen-public-data-r9/summary_stats/finngen_R9_K11_DISOESINOTH.gz	https://storage.googleapis.com/finngen-public-data-r9/summary_stats/finngen_R9_K11_DISOESINOTH.gz
K11_DISORD_TEETH	Other disorders of teeth and supporting structures	XI Diseases of the digestive system (K11_)	6850	259234	gs://finngen-public-data-r9/summary_stats/finngen_R9_K11_DISORD_TEETH.gz	https://storage.googleapis.com/finngen-public-data-r9/summary_stats/finngen_R9_K11_DISORD_TEETH.gz
K11_DISTAL_BITE_INCLAVO	Distal bite , including avohilmo	XI Diseases of the digestive system (K11_)	771	376506	gs://finngen-public-data-r9/summary_stats/finngen_R9_K11_DISTAL_BITE_INCLAVO.gz	https://storage.googleapis.com/finngen-public-data-r9/summary_stats/finngen_R9_K11_DISTAL_BITE_INCLAVO.gz
K11_DIVERTIC	Diverticular disease of intestine	XI Diseases of the digestive system (K11_)	30649	301931	gs://finngen-public-data-r9/summary_stats/finngen_R9_K11_DIVERTIC.gz	https://storage.googleapis.com/finngen-public-data-r9/summary_stats/finngen_R9_K11_DIVERTIC.gz
K11_DULC	Duodenal ulcer	XI Diseases of the digestive system (K11_)	3520	320387	gs://finngen-public-data-r9/summary_stats/finngen_R9_K11_DULC.gz	https://storage.googleapis.com/finngen-public-data-r9/summary_stats/finngen_R9_K11_DULC.gz
K11_EMBED_TEETH_INCLAVO	Embedded teeth, including avohilmo	XI Diseases of the digestive system (K11_)	2429	374848	gs://finngen-public-data-r9/summary_stats/finngen_R9_K11_EMBED_TEETH_INCLAVO.gz	https://storage.googleapis.com/finngen-public-data-r9/summary_stats/finngen_R9_K11_EMBED_TEETH_INCLAVO.gz
K11_EMBIMPACT_TEETH_INCLAVO	Embedded and impacted teeth , including avohilmo	XI Diseases of the digestive system (K11_)	8139	369138	gs://finngen-public-data-r9/summary_stats/finngen_R9_K11_EMBIMPACT_TEETH_INCLAVO.gz	https://storage.googleapis.com/finngen-public-data-r9/summary_stats/finngen_R9_K11_EMBIMPACT_TEETH_INCLAVO.gz
K11_ENERCOLNONINF	Noninfective enteritis and colitis	XI Diseases of the digestive system (K11_)	17350	359927	gs://finngen-public-data-r9/summary_stats/finngen_R9_K11_ENERCOLNONINF.gz	https://storage.googleapis.com/finngen-public-data-r9/summary_stats/finngen_R9_K11_ENERCOLNONINF.gz
K11_EROSION	Erosion of teeth	XI Diseases of the digestive system (K11_)	425	259234	gs://finngen-public-data-r9/summary_stats/finngen_R9_K11_EROSION.gz	https://storage.googleapis.com/finngen-public-data-r9/summary_stats/finngen_R9_K11_EROSION.gz
K11_EROSION_INCLAVO	Erosion of teeth, including avohilmo	XI Diseases of the digestive system (K11_)	5521	371756	gs://finngen-public-data-r9/summary_stats/finngen_R9_K11_EROSION_INCLAVO.gz	https://storage.googleapis.com/finngen-public-data-r9/summary_stats/finngen_R9_K11_EROSION_INCLAVO.gz
K11_ERUPTION_INCLAVO	Tooth eruption problems , including avohilmo	XI Diseases of the digestive system (K11_)	3805	373472	gs://finngen-public-data-r9/summary_stats/finngen_R9_K11_ERUPTION_INCLAVO.gz	https://storage.googleapis.com/finngen-public-data-r9/summary_stats/finngen_R9_K11_ERUPTION_INCLAVO.gz
K11_FEMHER	Femoral hernia	XI Diseases of the digestive system (K11_)	1267	322586	gs://finngen-public-data-r9/summary_stats/finngen_R9_K11_FEMHER.gz	https://storage.googleapis.com/finngen-public-data-r9/summary_stats/finngen_R9_K11_FEMHER.gz
K11_FIBROCHIRLIV	Fibrosis and cirrhosis of liver	XI Diseases of the digestive system (K11_)	1841	366450	gs://finngen-public-data-r9/summary_stats/finngen_R9_K11_FIBROCHIRLIV.gz	https://storage.googleapis.com/finngen-public-data-r9/summary_stats/finngen_R9_K11_FIBROCHIRLIV.gz
K11_FISTULA	Colonic or urogenital fistula	XI Diseases of the digestive system (K11_)	8879	368398	gs://finngen-public-data-r9/summary_stats/finngen_R9_K11_FISTULA.gz	https://storage.googleapis.com/finngen-public-data-r9/summary_stats/finngen_R9_K11_FISTULA.gz
K11_FUNCDYSP	Functional dyspepsia	XI Diseases of the digestive system (K11_)	8875	320387	gs://finngen-public-data-r9/summary_stats/finngen_R9_K11_FUNCDYSP.gz	https://storage.googleapis.com/finngen-public-data-r9/summary_stats/finngen_R9_K11_FUNCDYSP.gz
K11_GALLBLAOTH	Other diseases of gallbladder	XI Diseases of the digestive system (K11_)	1200	330903	gs://finngen-public-data-r9/summary_stats/finngen_R9_K11_GALLBLAOTH.gz	https://storage.googleapis.com/finngen-public-data-r9/summary_stats/finngen_R9_K11_GALLBLAOTH.gz
K11_GASTRODUOULC	Gastroduodenal ulcer	XI Diseases of the digestive system (K11_)	9216	320387	gs://finngen-public-data-r9/summary_stats/finngen_R9_K11_GASTRODUOULC.gz	https://storage.googleapis.com/finngen-public-data-r9/summary_stats/finngen_R9_K11_GASTRODUOULC.gz
K11_GINGIVA	Other disorders of gingiva or/and edentulous alveolar ridge	XI Diseases of the digestive system (K11_)	899	259234	gs://finngen-public-data-r9/summary_stats/finngen_R9_K11_GINGIVA.gz	https://storage.googleapis.com/finngen-public-data-r9/summary_stats/finngen_R9_K11_GINGIVA.gz
K11_GINGIVITIS_PERIODONTAL	Gingivitis and periodontal diseases	XI Diseases of the digestive system (K11_)	87497	259234	gs://finngen-public-data-r9/summary_stats/finngen_R9_K11_GINGIVITIS_PERIODONTAL.gz	https://storage.googleapis.com/finngen-public-data-r9/summary_stats/finngen_R9_K11_GINGIVITIS_PERIODONTAL.gz
K11_GINGIV_HYPERPLAS	Gingival hyperplasia	XI Diseases of the digestive system (K11_)	379	259234	gs://finngen-public-data-r9/summary_stats/finngen_R9_K11_GINGIV_HYPERPLAS.gz	https://storage.googleapis.com/finngen-public-data-r9/summary_stats/finngen_R9_K11_GINGIV_HYPERPLAS.gz
K11_GJULC	Gastrojejunal ulcer	XI Diseases of the digestive system (K11_)	324	320387	gs://finngen-public-data-r9/summary_stats/finngen_R9_K11_GJULC.gz	https://storage.googleapis.com/finngen-public-data-r9/summary_stats/finngen_R9_K11_GJULC.gz
K11_GULC	Gastric ulcer	XI Diseases of the digestive system (K11_)	5935	320387	gs://finngen-public-data-r9/summary_stats/finngen_R9_K11_GULC.gz	https://storage.googleapis.com/finngen-public-data-r9/summary_stats/finngen_R9_K11_GULC.gz
K11_HAEMORR	Haemmorrhoids and perianal venous thrombosis	XI Diseases of the digestive system (K11_)	8583	301931	gs://finngen-public-data-r9/summary_stats/finngen_R9_K11_HAEMORR.gz	https://storage.googleapis.com/finngen-public-data-r9/summary_stats/finngen_R9_K11_HAEMORR.gz
K11_HEPFAIL	Hepatic failure, not elsewhere classified	XI Diseases of the digestive system (K11_)	948	366450	gs://finngen-public-data-r9/summary_stats/finngen_R9_K11_HEPFAIL.gz	https://storage.googleapis.com/finngen-public-data-r9/summary_stats/finngen_R9_K11_HEPFAIL.gz
K11_HERING	Inguinal hernia	XI Diseases of the digestive system (K11_)	32335	322586	gs://finngen-public-data-r9/summary_stats/finngen_R9_K11_HERING.gz	https://storage.googleapis.com/finngen-public-data-r9/summary_stats/finngen_R9_K11_HERING.gz
K11_HERNIA	Hernia	XI Diseases of the digestive system (K11_)	54691	322586	gs://finngen-public-data-r9/summary_stats/finngen_R9_K11_HERNIA.gz	https://storage.googleapis.com/finngen-public-data-r9/summary_stats/finngen_R9_K11_HERNIA.gz
K11_HYPERTROPHY_TONGUE_PAPILLAE	Hypertrophy of tongue papillae	XI Diseases of the digestive system (K11_)	268	377009	gs://finngen-public-data-r9/summary_stats/finngen_R9_K11_HYPERTROPHY_TONGUE_PAPILLAE.gz	https://storage.googleapis.com/finngen-public-data-r9/summary_stats/finngen_R9_K11_HYPERTROPHY_TONGUE_PAPILLAE.gz
K11_HYPOLASIA_ENAMEL	Hypoplasia of dental enamel	XI Diseases of the digestive system (K11_)	218	376688	gs://finngen-public-data-r9/summary_stats/finngen_R9_K11_HYPOLASIA_ENAMEL.gz	https://storage.googleapis.com/finngen-public-data-r9/summary_stats/finngen_R9_K11_HYPOLASIA_ENAMEL.gz
K11_HYPOPLASIA_ENAMEL_INCLAVO	Hypoplasia of dental enamel , including avohilmo	XI Diseases of the digestive system (K11_)	540	376737	gs://finngen-public-data-r9/summary_stats/finngen_R9_K11_HYPOPLASIA_ENAMEL_INCLAVO.gz	https://storage.googleapis.com/finngen-public-data-r9/summary_stats/finngen_R9_K11_HYPOPLASIA_ENAMEL_INCLAVO.gz
K11_HYPOPLASIA_ENAMEL_PRENATAL_INCLAVO	Hypoplasia of dental enamel, prenatal , including avohilmo	XI Diseases of the digestive system (K11_)	94	377183	gs://finngen-public-data-r9/summary_stats/finngen_R9_K11_HYPOPLASIA_ENAMEL_PRENATAL_INCLAVO.gz	https://storage.googleapis.com/finngen-public-data-r9/summary_stats/finngen_R9_K11_HYPOPLASIA_ENAMEL_PRENATAL_INCLAVO.gz
K11_HYPO_ONLY_INCLAVO	Tooth agenesis EXCLUDE clefts and syndromes , including avohilmo	XI Diseases of the digestive system (K11_)	920	375469	gs://finngen-public-data-r9/summary_stats/finngen_R9_K11_HYPO_ONLY_INCLAVO.gz	https://storage.googleapis.com/finngen-public-data-r9/summary_stats/finngen_R9_K11_HYPO_ONLY_INCLAVO.gz
K11_IBD_STRICT	Inflammatory bowel disease, strict (require KELA)	XI Diseases of the digestive system (K11_)	7625	369652	gs://finngen-public-data-r9/summary_stats/finngen_R9_K11_IBD_STRICT.gz	https://storage.googleapis.com/finngen-public-data-r9/summary_stats/finngen_R9_K11_IBD_STRICT.gz
K11_IBD_STRICT_PSC	IBD (strict) with PSC	Gastrointestinal endpoints	256	364575	gs://finngen-public-data-r9/summary_stats/finngen_R9_K11_IBD_STRICT_PSC.gz	https://storage.googleapis.com/finngen-public-data-r9/summary_stats/finngen_R9_K11_IBD_STRICT_PSC.gz
K11_IBS	Irritable bowel syndrome	XI Diseases of the digestive system (K11_)	9323	301931	gs://finngen-public-data-r9/summary_stats/finngen_R9_K11_IBS.gz	https://storage.googleapis.com/finngen-public-data-r9/summary_stats/finngen_R9_K11_IBS.gz
K11_ILEUS	Paralytic ileus and intestinal obstruction	XI Diseases of the digestive system (K11_)	8660	301931	gs://finngen-public-data-r9/summary_stats/finngen_R9_K11_ILEUS.gz	https://storage.googleapis.com/finngen-public-data-r9/summary_stats/finngen_R9_K11_ILEUS.gz
K11_IMPACT	Impaction of intestines	XI Diseases of the digestive system (K11_)	189	301931	gs://finngen-public-data-r9/summary_stats/finngen_R9_K11_IMPACT.gz	https://storage.googleapis.com/finngen-public-data-r9/summary_stats/finngen_R9_K11_IMPACT.gz
K11_IMPACTED_TEETH_INCLAVO	Impacted teeth , including avohilmo	XI Diseases of the digestive system (K11_)	5435	371842	gs://finngen-public-data-r9/summary_stats/finngen_R9_K11_IMPACTED_TEETH_INCLAVO.gz	https://storage.googleapis.com/finngen-public-data-r9/summary_stats/finngen_R9_K11_IMPACTED_TEETH_INCLAVO.gz
K11_INTESTOTH	Other diseases of intestines	XI Diseases of the digestive system (K11_)	75346	301931	gs://finngen-public-data-r9/summary_stats/finngen_R9_K11_INTESTOTH.gz	https://storage.googleapis.com/finngen-public-data-r9/summary_stats/finngen_R9_K11_INTESTOTH.gz
K11_INTUSS	Intussusception	XI Diseases of the digestive system (K11_)	555	301931	gs://finngen-public-data-r9/summary_stats/finngen_R9_K11_INTUSS.gz	https://storage.googleapis.com/finngen-public-data-r9/summary_stats/finngen_R9_K11_INTUSS.gz
K11_JAWS	Other diseases of jaws	XI Diseases of the digestive system (K11_)	1958	259234	gs://finngen-public-data-r9/summary_stats/finngen_R9_K11_JAWS.gz	https://storage.googleapis.com/finngen-public-data-r9/summary_stats/finngen_R9_K11_JAWS.gz
K11_KELAIBD	IBD patients in KELA-register	XI Diseases of the digestive system (K11_)	7625	359927	gs://finngen-public-data-r9/summary_stats/finngen_R9_K11_KELAIBD.gz	https://storage.googleapis.com/finngen-public-data-r9/summary_stats/finngen_R9_K11_KELAIBD.gz
K11_LIP_ORAL_MUCOSA	Other diseases of lip and oral mucosa	XI Diseases of the digestive system (K11_)	4895	259234	gs://finngen-public-data-r9/summary_stats/finngen_R9_K11_LIP_ORAL_MUCOSA.gz	https://storage.googleapis.com/finngen-public-data-r9/summary_stats/finngen_R9_K11_LIP_ORAL_MUCOSA.gz
K11_LIVER	Diseases of liver	XI Diseases of the digestive system (K11_)	10827	366450	gs://finngen-public-data-r9/summary_stats/finngen_R9_K11_LIVER.gz	https://storage.googleapis.com/finngen-public-data-r9/summary_stats/finngen_R9_K11_LIVER.gz
K11_MAJOR_ANOMALI_JAW_SIZE_INCLAVO	Major anomalies of jaw size , including avohilmo	XI Diseases of the digestive system (K11_)	719	376558	gs://finngen-public-data-r9/summary_stats/finngen_R9_K11_MAJOR_ANOMALI_JAW_SIZE_INCLAVO.gz	https://storage.googleapis.com/finngen-public-data-r9/summary_stats/finngen_R9_K11_MAJOR_ANOMALI_JAW_SIZE_INCLAVO.gz
K11_MALABSORB	Intestinal malabsorption	XI Diseases of the digestive system (K11_)	1228	361055	gs://finngen-public-data-r9/summary_stats/finngen_R9_K11_MALABSORB.gz	https://storage.googleapis.com/finngen-public-data-r9/summary_stats/finngen_R9_K11_MALABSORB.gz
K11_MANDIBULAR_HYPOPL	Mandibular hypoplasia	XI Diseases of the digestive system (K11_)	166	377111	gs://finngen-public-data-r9/summary_stats/finngen_R9_K11_MANDIBULAR_HYPOPL.gz	https://storage.googleapis.com/finngen-public-data-r9/summary_stats/finngen_R9_K11_MANDIBULAR_HYPOPL.gz
K11_MAXIL_CANINE_FAILED_ERUPT_OBSTRUCTION_TOOTH	Impacted maxillary canine	XI Diseases of the digestive system (K11_)	183	377094	gs://finngen-public-data-r9/summary_stats/finngen_R9_K11_MAXIL_CANINE_FAILED_ERUPT_OBSTRUCTION_TOOTH.gz	https://storage.googleapis.com/finngen-public-data-r9/summary_stats/finngen_R9_K11_MAXIL_CANINE_FAILED_ERUPT_OBSTRUCTION_TOOTH.gz
K11_MAXIL_CANINE_PALAT	Palatinal maxillary canine	XI Diseases of the digestive system (K11_)	154	377123	gs://finngen-public-data-r9/summary_stats/finngen_R9_K11_MAXIL_CANINE_PALAT.gz	https://storage.googleapis.com/finngen-public-data-r9/summary_stats/finngen_R9_K11_MAXIL_CANINE_PALAT.gz
K11_MAXIL_MOLAR_FAILED_ERUPT_OBSTRUCTION_TOOTH	Impacted maxillary molar	XI Diseases of the digestive system (K11_)	1375	375902	gs://finngen-public-data-r9/summary_stats/finngen_R9_K11_MAXIL_MOLAR_FAILED_ERUPT_OBSTRUCTION_TOOTH.gz	https://storage.googleapis.com/finngen-public-data-r9/summary_stats/finngen_R9_K11_MAXIL_MOLAR_FAILED_ERUPT_OBSTRUCTION_TOOTH.gz
K11_MAXIL_PROGN	Maxillary prognathism	XI Diseases of the digestive system (K11_)	105	377172	gs://finngen-public-data-r9/summary_stats/finngen_R9_K11_MAXIL_PROGN.gz	https://storage.googleapis.com/finngen-public-data-r9/summary_stats/finngen_R9_K11_MAXIL_PROGN.gz
K11_MESIAL_BITE	Mesial bite	XI Diseases of the digestive system (K11_)	219	377058	gs://finngen-public-data-r9/summary_stats/finngen_R9_K11_MESIAL_BITE.gz	https://storage.googleapis.com/finngen-public-data-r9/summary_stats/finngen_R9_K11_MESIAL_BITE.gz
K11_MIH_CARIES	Molar incisor enamel hypoplasia, with caries	XI Diseases of the digestive system (K11_)	187	368407	gs://finngen-public-data-r9/summary_stats/finngen_R9_K11_MIH_CARIES.gz	https://storage.googleapis.com/finngen-public-data-r9/summary_stats/finngen_R9_K11_MIH_CARIES.gz
K11_MIH_INCLAVO	Molar incisor enamel hypoplasia , including avohilmo	XI Diseases of the digestive system (K11_)	589	376688	gs://finngen-public-data-r9/summary_stats/finngen_R9_K11_MIH_INCLAVO.gz	https://storage.googleapis.com/finngen-public-data-r9/summary_stats/finngen_R9_K11_MIH_INCLAVO.gz
K11_MISS_TEETH_ACCID_EXTR_PAROD	Missing teeth due to accident, extraction or parodontitis	XI Diseases of the digestive system (K11_)	3291	259234	gs://finngen-public-data-r9/summary_stats/finngen_R9_K11_MISS_TEETH_ACCID_EXTR_PAROD.gz	https://storage.googleapis.com/finngen-public-data-r9/summary_stats/finngen_R9_K11_MISS_TEETH_ACCID_EXTR_PAROD.gz
K11_MN_PROGN_AND_SURGRT	Mandibular prognathia AND surgery (LeFortI or BSSRO)	XI Diseases of the digestive system (K11_)	118	377064	gs://finngen-public-data-r9/summary_stats/finngen_R9_K11_MN_PROGN_AND_SURGRT.gz	https://storage.googleapis.com/finngen-public-data-r9/summary_stats/finngen_R9_K11_MN_PROGN_AND_SURGRT.gz
K11_MN_PROGN_AND_SURGRT_INCLAVO	Mandibular prognathia AND surgery (LeFortI or BSSO or LeFortI AND BSSO) , including avohilmo	XI Diseases of the digestive system (K11_)	213	377064	gs://finngen-public-data-r9/summary_stats/finngen_R9_K11_MN_PROGN_AND_SURGRT_INCLAVO.gz	https://storage.googleapis.com/finngen-public-data-r9/summary_stats/finngen_R9_K11_MN_PROGN_AND_SURGRT_INCLAVO.gz
K11_MN_PROGN_INCLAVO	Mandibular prognathia , including avohilmo	XI Diseases of the digestive system (K11_)	347	376930	gs://finngen-public-data-r9/summary_stats/finngen_R9_K11_MN_PROGN_INCLAVO.gz	https://storage.googleapis.com/finngen-public-data-r9/summary_stats/finngen_R9_K11_MN_PROGN_INCLAVO.gz
K11_MN_RETRGN	Mandibular retrognathia	XI Diseases of the digestive system (K11_)	1703	375574	gs://finngen-public-data-r9/summary_stats/finngen_R9_K11_MN_RETRGN.gz	https://storage.googleapis.com/finngen-public-data-r9/summary_stats/finngen_R9_K11_MN_RETRGN.gz
K11_MN_RETRGN_AND_SURG	Mandibular retrognathia AND surgery (BSSRO)	XI Diseases of the digestive system (K11_)	666	376611	gs://finngen-public-data-r9/summary_stats/finngen_R9_K11_MN_RETRGN_AND_SURG.gz	https://storage.googleapis.com/finngen-public-data-r9/summary_stats/finngen_R9_K11_MN_RETRGN_AND_SURG.gz
K11_OESITIS	Oesophagitis	XI Diseases of the digestive system (K11_)	1520	320387	gs://finngen-public-data-r9/summary_stats/finngen_R9_K11_OESITIS.gz	https://storage.googleapis.com/finngen-public-data-r9/summary_stats/finngen_R9_K11_OESITIS.gz
K11_OESOBST	Oesophageal obstruction	XI Diseases of the digestive system (K11_)	993	320387	gs://finngen-public-data-r9/summary_stats/finngen_R9_K11_OESOBST.gz	https://storage.googleapis.com/finngen-public-data-r9/summary_stats/finngen_R9_K11_OESOBST.gz
K11_OESSTODUO	Diseases of oesophagus, stomach and duodenum	XI Diseases of the digestive system (K11_)	56890	320387	gs://finngen-public-data-r9/summary_stats/finngen_R9_K11_OESSTODUO.gz	https://storage.googleapis.com/finngen-public-data-r9/summary_stats/finngen_R9_K11_OESSTODUO.gz
K11_OESULC	Ulcer of oesophagus	XI Diseases of the digestive system (K11_)	2064	320387	gs://finngen-public-data-r9/summary_stats/finngen_R9_K11_OESULC.gz	https://storage.googleapis.com/finngen-public-data-r9/summary_stats/finngen_R9_K11_OESULC.gz
K11_OESULC_ADVERSE	Ulcer of oesophagus, drug-induced	XI Diseases of the digestive system (K11_)	137	377140	gs://finngen-public-data-r9/summary_stats/finngen_R9_K11_OESULC_ADVERSE.gz	https://storage.googleapis.com/finngen-public-data-r9/summary_stats/finngen_R9_K11_OESULC_ADVERSE.gz
K11_OPEN_BITE_INCLAVO	Open bite , including avohilmo	XI Diseases of the digestive system (K11_)	1255	376022	gs://finngen-public-data-r9/summary_stats/finngen_R9_K11_OPEN_BITE_INCLAVO.gz	https://storage.googleapis.com/finngen-public-data-r9/summary_stats/finngen_R9_K11_OPEN_BITE_INCLAVO.gz
K11_OPEN_BITE_SURGERY	Open bite that required surgery (Lefort1 or BSSRO)	XI Diseases of the digestive system (K11_)	237	377040	gs://finngen-public-data-r9/summary_stats/finngen_R9_K11_OPEN_BITE_SURGERY.gz	https://storage.googleapis.com/finngen-public-data-r9/summary_stats/finngen_R9_K11_OPEN_BITE_SURGERY.gz
K11_ORAL	Diseases of oral cavity, salivary glands and jaws	XI Diseases of the digestive system (K11_)	118043	259234	gs://finngen-public-data-r9/summary_stats/finngen_R9_K11_ORAL.gz	https://storage.googleapis.com/finngen-public-data-r9/summary_stats/finngen_R9_K11_ORAL.gz
K11_ORALCYST	Cysts of oral region, not elsewhere classified	XI Diseases of the digestive system (K11_)	1223	259234	gs://finngen-public-data-r9/summary_stats/finngen_R9_K11_ORALCYST.gz	https://storage.googleapis.com/finngen-public-data-r9/summary_stats/finngen_R9_K11_ORALCYST.gz
[truncated: 881 more rows]
