# Supplementary material for: Identification of hub gene associated with colorectal cancer: Integrating Mendelian randomization, transcriptome analysis and experimental verification
Source: PLoS Genet. 2025 Jul 29;21(7):e1011788. doi: 10.1371/journal.pgen.1011788 (PMC12349882; doi:10.1371/journal.pgen.1011788)
Supplement: S1 Data — (XLS) [file pgen.1011788.s030.xls]

## Sheet: 板 1 - Sheet1
		1	2	3	4	5	6	7	8	9	10	11	12
	A	0.041	0.04	0.039	0.04	0.04	0.039	0.041	0.041	0.05	0.041	0.039	0.041	490
	B	0.043	0.193	0.162	0.169	0.119	0.102	0.128	0.159	0.162	0.202	0.222	0.04	490
	C	0.043	0.205	0.233	0.171	0.136	0.141	0.164	0.121	0.145	0.196	0.238	0.041	490
	D	0.043	0.183	0.186	0.18	0.16	0.131	0.139	0.17	0.138	0.195	0.286	0.041	490
	E	0.042	0.316	0.271	0.227	0.183	0.13	0.144	0.215	0.171	0.286	0.349	0.042	490
	F	0.041	0.804	0.874	0.553	0.442	0.248	0.444	0.537	0.307	0.679	0.725	0.052	490
	G	0.041	2.132	2.253	2.368	1.748	0.926	1.973	1.015	1.201	0.906	0.81	0.043	490
	H	0.041	0.04	0.042	0.041	0.042	0.043	0.043	0.043	0.042	0.041	0.049	0.042	490
