# Supplementary material for: Identification of hub gene associated with colorectal cancer: Integrating Mendelian randomization, transcriptome analysis and experimental verification
Source: PLoS Genet. 2025 Jul 29;21(7):e1011788. doi: 10.1371/journal.pgen.1011788 (PMC12349882; doi:10.1371/journal.pgen.1011788)
Supplement: S2 Data — (XLS) [file pgen.1011788.s031.xls]

## Sheet: 板 1 - Sheet1
		1	2	3	4	5	6	7	8	9	10	11	12
	A	0.041	0.04	0.039	0.04	0.04	0.039	0.041	0.041	0.049	0.041	0.039	0.041	490
	B	0.043	0.207	0.165	0.174	0.128	0.105	0.128	0.156	0.164	0.202	0.233	0.04	490
	C	0.043	0.22	0.225	0.186	0.143	0.149	0.171	0.138	0.154	0.25	0.26	0.041	490
	D	0.043	0.191	0.184	0.177	0.165	0.134	0.143	0.187	0.146	0.202	0.265	0.041	490
	E	0.042	0.313	0.283	0.236	0.186	0.138	0.15	0.232	0.178	0.332	0.34	0.042	490
	F	0.041	0.819	0.943	0.57	0.462	0.258	0.448	0.541	0.324	0.721	0.689	0.052	490
	G	0.041	2.443	1.364	1.621	1.796	0.914	1.3	1.139	0.803	1.188	0.736	0.043	490
	H	0.041	0.04	0.042	0.041	0.043	0.043	0.043	0.043	0.042	0.045	0.051	0.042	490
