# Supplementary material for: Identification of hub gene associated with colorectal cancer: Integrating Mendelian randomization, transcriptome analysis and experimental verification
Source: PLoS Genet. 2025 Jul 29;21(7):e1011788. doi: 10.1371/journal.pgen.1011788 (PMC12349882; doi:10.1371/journal.pgen.1011788)
Supplement: S3 Data — (XLS) [file pgen.1011788.s032.xls]

## Sheet: 板 1 - Sheet1
		1	2	3	4	5	6	7	8	9	10	11	12
	A	0.041	0.04	0.039	0.04	0.04	0.039	0.041	0.041	0.05	0.041	0.039	0.041	490
	B	0.043	0.202	0.165	0.176	0.13	0.106	0.13	0.158	0.166	0.197	0.234	0.04	490
	C	0.043	0.227	0.217	0.197	0.151	0.158	0.175	0.157	0.16	0.257	0.257	0.041	490
	D	0.043	0.192	0.186	0.185	0.18	0.142	0.152	0.196	0.151	0.212	0.266	0.041	490
	E	0.042	0.319	0.284	0.241	0.189	0.141	0.151	0.234	0.183	0.351	0.338	0.042	490
	F	0.041	0.842	0.883	0.59	0.475	0.268	0.446	0.543	0.342	0.766	0.674	0.051	490
	G	0.041	2.563	1.272	2.319	1.651	0.855	1.332	1.044	0.761	1.258	0.734	0.042	490
	H	0.041	0.04	0.042	0.041	0.042	0.043	0.042	0.043	0.042	0.045	0.051	0.042	490
