# Supplementary material for: Identification of hub gene associated with colorectal cancer: Integrating Mendelian randomization, transcriptome analysis and experimental verification
Source: PLoS Genet. 2025 Jul 29;21(7):e1011788. doi: 10.1371/journal.pgen.1011788 (PMC12349882; doi:10.1371/journal.pgen.1011788)
Supplement: S4 Data — (XLS) [file pgen.1011788.s033.xls]

## Sheet: 板 1 - Sheet1
		1	2	3	4	5	6	7	8	9	10	11	12
	A	0.039	0.04	0.04	0.04	0.04	0.041	0.042	0.042	0.041	0.041	0.04	0.041	490
	B	0.042	0.84	2.208	2.477	2.245	2.047	1.752	1.431	1.318	2.391	1.877	0.041	490
	C	0.041	1.974	3.288	1.955	2.86	3.002	3.249	2.891	2.347	2.52	2.646	0.041	490
	D	0.043	1.845	3.079	1.88	3.332	2.355	3.42	2.719	2.21	3.051	2.214	0.041	490
	E	0.042	2.162	2.4	2.776	2.451	2.012	1.936	2.42	1.975	2.34	1.809	0.042	490
	F	0.042	1.468	2.615	2.794	1.781	1.924	1.87	1.659	2.481	1.763	1.542	0.042	490
	G	0.051	1.753	2.206	1.721	1.583	1.482	2.039	2.071	2.373	2.236	2.203	0.041	490
	H	0.051	0.039	0.04	0.048	0.04	0.051	0.083	0.041	0.041	0.04	0.04	0.04	490
