# Supplementary material for: Identification of hub gene associated with colorectal cancer: Integrating Mendelian randomization, transcriptome analysis and experimental verification
Source: PLoS Genet. 2025 Jul 29;21(7):e1011788. doi: 10.1371/journal.pgen.1011788 (PMC12349882; doi:10.1371/journal.pgen.1011788)
Supplement: S5 Data — (XLS) [file pgen.1011788.s034.xls]

## Sheet: 板 1 - Sheet1
	9	1	2	3	4	5	6	7	8	9	10	11	12
	A	0.039	0.04	0.041	0.04	0.04	0.041	0.042	0.042	0.041	0.041	0.04	0.041	490
	B	0.042	0.86	1.451	2.737	2.395	1.442	1.347	1.498	1.342	1.71	2.153	0.04	490
	C	0.041	1.966	2.61	2.003	1.961	3.658	3.929	3.492	2.367	2.489	1.649	0.041	490
	D	0.043	1.831	2.404	1.71	3.231	2.373	OVRFLW	2.842	2.329	3.326	2.189	0.041	490
	E	0.041	1.561	2.436	3.25	2.905	2.625	1.639	2.298	1.915	2.216	1.981	0.042	490
	F	0.042	1.776	1.921	2.676	3.026	1.664	1.989	1.669	2.334	1.344	1.53	0.042	490
	G	0.051	1.851	1.957	1.839	1.378	1.599	1.939	2.375	2.452	2.231	2.214	0.041	490
	H	0.051	0.039	0.04	0.049	0.04	0.051	0.042	0.041	0.04	0.04	0.04	0.039	490
