# Supplementary material for: Identification of hub gene associated with colorectal cancer: Integrating Mendelian randomization, transcriptome analysis and experimental verification
Source: PLoS Genet. 2025 Jul 29;21(7):e1011788. doi: 10.1371/journal.pgen.1011788 (PMC12349882; doi:10.1371/journal.pgen.1011788)
Supplement: S6 Data — (XLS) [file pgen.1011788.s035.xls]

## Sheet: 板 1 - Sheet1
		1	2	3	4	5	6	7	8	9	10	11	12
	A	0.039	0.041	0.041	0.04	0.04	0.041	0.042	0.042	0.041	0.041	0.04	0.041	490
	B	0.042	0.884	1.399	2.574	2.159	1.101	1.09	1.575	1.419	1.195	2.099	0.041	490
	C	0.042	1.911	2.599	2.092	1.527	2.933	3.569	3.62	2.374	2.561	1.372	0.041	490
	D	0.043	1.803	2.305	2.295	2.59	2.293	3.148	2.975	2.344	3.369	2.177	0.041	490
	E	0.041	1.661	2.11	2.751	3.362	2.144	1.95	2.72	1.815	2.656	2.109	0.042	490
	F	0.042	1.775	1.947	3.074	2.729	1.364	1.925	1.671	2.443	1.145	1.694	0.042	490
	G	0.051	1.81	1.714	2.509	1.338	2.224	2.202	2.532	2.505	2.47	2.533	0.041	490
	H	0.051	0.037	0.04	0.05	0.04	0.051	0.041	0.041	0.04	0.04	0.04	0.04	490
