# Supplementary material for: Identification of hub gene associated with colorectal cancer: Integrating Mendelian randomization, transcriptome analysis and experimental verification
Source: PLoS Genet. 2025 Jul 29;21(7):e1011788. doi: 10.1371/journal.pgen.1011788 (PMC12349882; doi:10.1371/journal.pgen.1011788)
Supplement: S7 Data — (XLS) [file pgen.1011788.s036.xls]

## Sheet: 板 1 - Sheet1
		1	2	3	4	5	6	7	8	9	10	11	12
	A	0.046	0.04	0.039	0.04	0.041	0.041	0.042	0.042	0.041	0.041	0.04	0.044	490
	B	0.059	0.235	0.222	0.21	0.118	0.19	1.433	0.952	1.448	1.942	1.886	0.041	490
	C	0.061	0.207	0.161	0.159	0.167	0.168	2.079	2.145	2.024	2.412	2.203	0.041	490
	D	0.063	0.203	0.15	0.142	0.128	0.144	1.992	2.423	2.453	2.867	2.232	0.041	490
	E	0.055	0.236	0.177	0.161	0.139	0.127	2.25	1.962	2.511	2.183	1.904	0.042	490
	F	0.051	0.495	0.406	0.463	0.251	0.282	2.327	3.327	2.927	1.871	2.093	0.042	490
	G	0.05	2.607	2.116	2.799	2.071	1.561	2.432	2.7	1.17	2.233	1.901	0.041	490
	H	0.046	0.041	0.039	0.039	0.04	0.041	0.048	0.041	0.039	0.04	0.04	0.041	490
