# Supplementary material for: Identification of hub gene associated with colorectal cancer: Integrating Mendelian randomization, transcriptome analysis and experimental verification
Source: PLoS Genet. 2025 Jul 29;21(7):e1011788. doi: 10.1371/journal.pgen.1011788 (PMC12349882; doi:10.1371/journal.pgen.1011788)
Supplement: S8 Data — (XLS) [file pgen.1011788.s037.xls]

## Sheet: 板 1 - Sheet1
		1	2	3	4	5	6	7	8	9	10	11	12
	A	0.047	0.04	0.039	0.041	0.041	0.041	0.042	0.043	0.041	0.041	0.04	0.044	490
	B	0.059	0.237	0.222	0.212	0.118	0.189	1.614	1.165	1.879	2.051	1.883	0.041	490
	C	0.062	0.212	0.162	0.159	0.168	0.166	2.113	2.181	2.113	2.296	2.226	0.041	490
	D	0.063	0.203	0.15	0.142	0.129	0.145	1.751	1.918	2.331	3.064	2.258	0.041	490
	E	0.055	0.236	0.18	0.161	0.14	0.128	2.086	1.974	2.53	2.169	1.917	0.042	490
	F	0.05	0.503	0.411	0.459	0.252	0.283	2.435	3.077	3.25	1.676	2.034	0.042	490
	G	0.05	2.451	2.118	2.525	2.126	1.608	2.352	2.938	1.567	2.261	1.937	0.041	490
	H	0.046	0.04	0.04	0.039	0.04	0.041	0.048	0.041	0.039	0.04	0.04	0.04	490
