# Supplementary material for: Identification of hub gene associated with colorectal cancer: Integrating Mendelian randomization, transcriptome analysis and experimental verification
Source: PLoS Genet. 2025 Jul 29;21(7):e1011788. doi: 10.1371/journal.pgen.1011788 (PMC12349882; doi:10.1371/journal.pgen.1011788)
Supplement: S9 Data — (XLS) [file pgen.1011788.s038.xls]

## Sheet: 板 1 - Sheet1
		1	2	3	4	5	6	7	8	9	10	11	12
	A	0.047	0.04	0.039	0.04	0.041	0.041	0.042	0.042	0.041	0.041	0.04	0.044	490
	B	0.06	0.239	0.221	0.211	0.118	0.188	1.692	1.324	2.261	2.182	1.91	0.041	490
	C	0.062	0.213	0.164	0.159	0.168	0.167	2.265	2.159	2.091	2.005	2.24	0.041	490
	D	0.063	0.204	0.15	0.143	0.128	0.146	1.561	1.826	2.38	2.704	2.277	0.041	490
	E	0.055	0.236	0.181	0.162	0.14	0.128	2.191	1.964	2.444	2.263	2.202	0.042	490
	F	0.05	0.513	0.41	0.465	0.253	0.283	2.454	3.592	3.276	1.668	2.013	0.042	490
	G	0.05	2.582	2.164	2.472	2.195	1.794	2.282	2.892	2.11	2.3	1.952	0.041	490
	H	0.046	0.039	0.038	0.041	0.04	0.041	0.048	0.041	0.04	0.04	0.04	0.041	490
